# Supplementary material for: 2-Thio­ureido-1H-benzimidazol-3-ium chloride monohydrate
Source: Acta Crystallogr Sect E Struct Rep Online. 2014 Apr 16;70(Pt 5):o553. doi: 10.1107/S1600536814006837 (PMC4011228; doi:10.1107/S1600536814006837)
Supplement: Supplementary file 1 [file e-70-0o553-sup1.cif]

##############################################################################
#                                                                            #
# This CIF contains the data in a paper accepted for publication in          #
# Acta Crystallographica Section E. It conforms to the requirements of       #
# Notes for Authors for Acta Crystallographica Section E, and has been       #
# peer reviewed under the auspices of the IUCr Commission on Journals.       #
#                                                                            #
# Full details of the Crystallographic Information File format               #
# are given in the paper "The Crystallographic Information File (CIF):       #
# a New Standard Archive File for Crystallography" by S. R. Hall, F. H.      #
# Allen and I. D. Brown [Acta Cryst. (1991), A47, 655-685].                  #
#                                                                            #
# The current version of the core CIF dictionary is obtainable from          #
# ftp://ftp.iucr.org/pub/cif_core.dic.                                       #
#                                                                            #
# Software is freely available for graphical display of the structure(s)     #
# in this CIF. For information consult the CIF software page                 #
# http://www.iucr.org/resources/cif/software.                                #
#                                                                            #
# This file may be used for bona fide research purposes within the           #
# scientific community so long as proper attribution is given to the journal # 
# article from which it was obtained.                                        #
#                                                                            #
##############################################################################
data_I
_audit_creation_method     SHELXL-97
_database_code_depnum_ccdc_archive     'CCDC 994075'
_chemical_name_systematic
;
2-Thioureido-1<i>H</i>-benzimidazol-3-ium chloride monohydrate
;
_chemical_name_common     ?
_chemical_formula_moiety     'C8 H9 N4 S +, Cl +, H2 O'
_chemical_formula_sum     'C8 H11 Cl N4 O S'
_chemical_formula_iupac     'C8 H9 N4 S +, Cl +, H2 O'
_chemical_formula_weight     246.72
_chemical_melting_point     ?
_symmetry_cell_setting     monoclinic
_symmetry_space_group_name_H-M     'P 21/c'
_symmetry_space_group_name_hall     '-p 2ybc'
loop_
    _symmetry_equiv_pos_as_xyz
    'x, y, z'
    '-x, y+1/2, -z+1/2'
    '-x, -y, -z'
    'x, -y-1/2, z-1/2'
_cell_length_a     9.3027(6)
_cell_length_b     8.7038(5)
_cell_length_c     14.5503(8)
_cell_angle_alpha     90.00
_cell_angle_beta     109.143(3)
_cell_angle_gamma     90.00
_cell_volume     1112.97(11)
_cell_formula_units_Z     4
_cell_measurement_reflns_used     5220
_cell_measurement_theta_min     2.32
_cell_measurement_theta_max     27.88
_cell_measurement_temperature     293(2)
_exptl_crystal_description     block
_exptl_crystal_colour     yellow
_exptl_crystal_size_max     0.33
_exptl_crystal_size_mid     0.19
_exptl_crystal_size_min     0.14
_exptl_crystal_density_diffrn     1.472
_exptl_crystal_density_meas     ?
_exptl_crystal_density_method     'not measured'
_exptl_crystal_F_000     512
_exptl_absorpt_coefficient_mu     0.510
_exptl_absorpt_correction_type     multi-scan
_exptl_absorpt_process_details     '(SADABS; Bruker, 2001)'
_exptl_absorpt_correction_T_min     0.8497
_exptl_absorpt_correction_T_max     0.9320
_exptl_special_details     ?
_diffrn_ambient_temperature     293(2)
_diffrn_radiation_type     MoK\a
_diffrn_radiation_wavelength     0.71073
_diffrn_radiation_source     'fine-focus sealed tube'
_diffrn_radiation_monochromator     graphite
_diffrn_measurement_device_type     'Bruker SMART APEX CCD area-detector'
_diffrn_measurement_device     'Bruker SMART APEX CCD area-detector'
_diffrn_measurement_method     '\w scans'
_diffrn_detector_area_resol_mean     ?
_diffrn_reflns_number     10318
_diffrn_reflns_av_R_equivalents     0.0213
_diffrn_reflns_av_sigmaI/netI     0.0167
_diffrn_reflns_theta_min     2.32
_diffrn_reflns_theta_max     24.99
_diffrn_reflns_theta_full     24.99
_diffrn_measured_fraction_theta_max     1.000
_diffrn_measured_fraction_theta_full     1.000
_diffrn_reflns_limit_h_min     -11
_diffrn_reflns_limit_h_max     11
_diffrn_reflns_limit_k_min     -10
_diffrn_reflns_limit_k_max     10
_diffrn_reflns_limit_l_min     -17
_diffrn_reflns_limit_l_max     17
_diffrn_standards_number     0
_diffrn_standards_interval_count     ?
_diffrn_standards_interval_time     ?
_diffrn_standards_decay_%     ?
_refine_special_details
;
Refinement of <i>F</i>^2^ against ALL reflections. The weighted <i>R</i>-factor
<i>wR</i> and goodness of fit <i>S</i> are based on <i>F</i>^2^, conventional
<i>R</i>-factors <i>R</i> are based on <i>F</i>, with <i>F</i> set to zero for
negative <i>F</i>^2^. The threshold expression of <i>F</i>^2^ >
\s(<i>F</i>^2^) is used only for calculating <i>R</i>-factors(gt) <i>etc</i>.
and is not relevant to the choice of reflections for refinement.
<i>R</i>-factors based on <i>F</i>^2^ are statistically about twice as large
as those based on <i>F</i>, and <i>R</i>- factors based on ALL data will be
even larger.
;
_reflns_number_total     1958
_reflns_number_gt     1818
_reflns_threshold_expression     I>2sigma(I)
_refine_ls_structure_factor_coef     Fsqd
_refine_ls_matrix_type     full
_refine_ls_R_factor_all     0.0339
_refine_ls_R_factor_gt     0.0315
_refine_ls_wR_factor_gt     0.0813
_refine_ls_wR_factor_ref     0.0829
_refine_ls_goodness_of_fit_ref     1.071
_refine_ls_restrained_S_all     1.071
_refine_ls_number_reflns     1958
_refine_ls_number_parameters     136
_refine_ls_number_restraints     0
_refine_ls_hydrogen_treatment     constr
_refine_ls_weighting_scheme     calc
_refine_ls_weighting_details
         'calc w=1/[\s^2^(Fo^2^)+(0.0410P)^2^+0.3910P] where P=(Fo^2^+2Fc^2^)/3'
_atom_sites_solution_hydrogens     geom
_atom_sites_solution_primary     direct
_atom_sites_solution_secondary     difmap
_refine_ls_shift/su_max     0.000
_refine_ls_shift/su_mean     0.000
_refine_diff_density_max     0.252
_refine_diff_density_min     -0.199
_refine_ls_extinction_method     none
_refine_ls_extinction_coef     ?
loop_
    _atom_type_symbol
    _atom_type_description
    _atom_type_scat_dispersion_real
    _atom_type_scat_dispersion_imag
    _atom_type_scat_source
    'C' 'C' 0.0033 0.0016
                         'International Tables Vol C Tables 4.2.6.8 and 6.1.1.4'
    'H' 'H' 0.0000 0.0000
                         'International Tables Vol C Tables 4.2.6.8 and 6.1.1.4'
    'Cl' 'Cl' 0.1484 0.1585
                         'International Tables Vol C Tables 4.2.6.8 and 6.1.1.4'
    'N' 'N' 0.0061 0.0033
                         'International Tables Vol C Tables 4.2.6.8 and 6.1.1.4'
    'O' 'O' 0.0106 0.0060
                         'International Tables Vol C Tables 4.2.6.8 and 6.1.1.4'
    'S' 'S' 0.1246 0.1234
                         'International Tables Vol C Tables 4.2.6.8 and 6.1.1.4'
_computing_data_collection     'SMART (Bruker, 2007)'
_computing_cell_refinement     'SAINT (Bruker, 2007)'
_computing_data_reduction     'SAINT (Bruker, 2007)'
_computing_structure_solution     'SHELXS97 (Sheldrick, 2008)'
_computing_structure_refinement     'SHELXL97 (Sheldrick, 2008)'
_computing_molecular_graphics
;
ORTEP-3 for Windows (Farrugia, 2012) and Mercury (Macrae <i>et al.</i>,
2008)
;
_computing_publication_material     'publCIF (Westrip, 2010)'
loop_
    _atom_site_type_symbol
    _atom_site_label
    _atom_site_fract_x
    _atom_site_fract_y
    _atom_site_fract_z
    _atom_site_U_iso_or_equiv
    _atom_site_adp_type
    _atom_site_calc_flag
    _atom_site_refinement_flags
    _atom_site_occupancy
    _atom_site_symmetry_multiplicity
    _atom_site_disorder_assembly
    _atom_site_disorder_group
    S S1 0.37873(6) -0.13735(5) 0.83964(4) 0.05278(17) Uani d . 1 1 . .
    N N1 0.45104(18) 0.12730(17) 0.77931(11) 0.0483(4) Uani d . 1 1 . .
    H H1N 0.4545 0.2261 0.7785 0.058 Uiso d R 1 1 . .
    H H2N 0.4887 0.0771 0.7417 0.058 Uiso d R 1 1 . .
    N N2 0.33167(17) 0.15159(16) 0.89088(10) 0.0415(3) Uani d . 1 1 . .
    H H2 0.3490 0.2470 0.8830 0.050 Uiso d R 1 1 . .
    N N3 0.25238(15) -0.02567(16) 0.99381(10) 0.0372(3) Uani d . 1 1 . .
    H H3N 0.2705 -0.1020 0.9695 0.045 Uiso d R 1 1 . .
    N N4 0.22253(15) 0.22080(16) 1.00973(10) 0.0394(3) Uani d . 1 1 . .
    H H4N 0.2267 0.3140 0.9987 0.047 Uiso d R 1 1 . .
    C C1 0.38850(19) 0.0537(2) 0.83586(12) 0.0383(4) Uani d . 1 1 . .
    C C2 0.27105(19) 0.11420(19) 0.96112(12) 0.0366(4) Uani d . 1 1 . .
    C C3 0.19110(17) -0.00866(19) 1.06892(11) 0.0348(4) Uani d . 1 1 . .
    C C4 0.1550(2) -0.1157(2) 1.12841(13) 0.0421(4) Uani d . 1 1 . .
    H H4 0.1668 -0.2207 1.1213 0.051 Uiso calc R 1 1 . .
    C C5 0.1006(2) -0.0573(2) 1.19897(14) 0.0475(4) Uani d . 1 1 . .
    H H5 0.0780 -0.1248 1.2418 0.057 Uiso calc R 1 1 . .
    C C6 0.0785(2) 0.1001(2) 1.20790(14) 0.0487(4) Uani d . 1 1 . .
    H H6 0.0397 0.1343 1.2556 0.058 Uiso calc R 1 1 . .
    C C7 0.11296(19) 0.2059(2) 1.14772(13) 0.0445(4) Uani d . 1 1 . .
    H H7 0.0972 0.3106 1.1531 0.053 Uiso calc R 1 1 . .
    C C8 0.17212(18) 0.14874(18) 1.07901(12) 0.0360(4) Uani d . 1 1 . .
    O O1 0.44295(16) 0.44905(15) 0.86287(10) 0.0522(3) Uani d . 1 1 . .
    H H1O 0.5262 0.4440 0.9042 0.078 Uiso d R 1 1 . .
    H H2O 0.3841 0.4980 0.8881 0.078 Uiso d R 1 1 . .
    Cl Cl1 0.23786(6) 0.57314(5) 0.98063(4) 0.05321(17) Uani d . 1 1 . .
loop_
    _atom_site_aniso_label
    _atom_site_aniso_U_11
    _atom_site_aniso_U_22
    _atom_site_aniso_U_33
    _atom_site_aniso_U_12
    _atom_site_aniso_U_13
    _atom_site_aniso_U_23
    S1 0.0756(4) 0.0303(3) 0.0653(3) -0.0048(2) 0.0406(3) -0.0053(2)
    N1 0.0621(10) 0.0372(8) 0.0539(9) -0.0004(7) 0.0303(8) 0.0037(7)
    N2 0.0569(9) 0.0264(7) 0.0446(8) -0.0004(6) 0.0210(7) 0.0028(6)
    N3 0.0462(8) 0.0258(7) 0.0404(7) 0.0011(6) 0.0152(6) -0.0025(6)
    N4 0.0479(8) 0.0243(7) 0.0456(8) 0.0015(6) 0.0150(6) 0.0010(6)
    C1 0.0400(9) 0.0361(9) 0.0372(8) -0.0004(7) 0.0104(7) 0.0009(7)
    C2 0.0411(9) 0.0288(8) 0.0372(8) 0.0000(7) 0.0092(7) 0.0006(7)
    C3 0.0347(8) 0.0307(8) 0.0371(8) 0.0004(6) 0.0094(7) -0.0016(7)
    C4 0.0455(9) 0.0320(9) 0.0489(10) 0.0001(7) 0.0156(8) 0.0012(7)
    C5 0.0490(10) 0.0459(10) 0.0513(11) -0.0029(8) 0.0214(9) 0.0050(8)
    C6 0.0484(10) 0.0511(11) 0.0529(11) 0.0017(8) 0.0248(9) -0.0047(9)
    C7 0.0445(10) 0.0356(9) 0.0531(10) 0.0049(7) 0.0156(8) -0.0057(8)
    C8 0.0358(8) 0.0313(9) 0.0389(9) 0.0001(6) 0.0096(7) 0.0001(7)
    O1 0.0616(8) 0.0418(7) 0.0558(8) 0.0010(6) 0.0227(6) -0.0045(6)
    Cl1 0.0654(3) 0.0333(3) 0.0646(3) 0.0053(2) 0.0264(2) 0.0047(2)
_geom_special_details
;
All e.s.d.'s (except the e.s.d. in the dihedral angle between two l.s. planes)
are estimated using the full covariance matrix. The cell e.s.d.'s are taken
into account individually in the estimation of e.s.d.'s in distances, angles
and torsion angles; correlations between e.s.d.'s in cell parameters are only
used when they are defined by crystal symmetry. An approximate (isotropic)
treatment of cell e.s.d.'s is used for estimating e.s.d.'s involving l.s.
planes.
;
loop_
    _geom_bond_atom_site_label_1
    _geom_bond_atom_site_label_2
    _geom_bond_site_symmetry_2
    _geom_bond_distance
    _geom_bond_publ_flag
    S1 C1 . 1.6673(18) ?
    N1 C1 . 1.319(2) ?
    N1 H1N . 0.8607 ?
    N1 H2N . 0.8592 ?
    N2 C2 . 1.359(2) ?
    N2 C1 . 1.387(2) ?
    N2 H2 . 0.8606 ?
    N3 C2 . 1.339(2) ?
    N3 C3 . 1.396(2) ?
    N3 H3N . 0.7964 ?
    N4 C2 . 1.332(2) ?
    N4 C8 . 1.393(2) ?
    N4 H4N . 0.8304 ?
    C3 C4 . 1.386(2) ?
    C3 C8 . 1.395(2) ?
    C4 C5 . 1.382(3) ?
    C4 H4 . 0.9300 ?
    C5 C6 . 1.397(3) ?
    C5 H5 . 0.9300 ?
    C6 C7 . 1.379(3) ?
    C6 H6 . 0.9300 ?
    C7 C8 . 1.382(2) ?
    C7 H7 . 0.9300 ?
    O1 H1O . 0.8112 ?
    O1 H2O . 0.8651 ?
loop_
    _geom_angle_atom_site_label_1
    _geom_angle_atom_site_label_2
    _geom_angle_atom_site_label_3
    _geom_angle_site_symmetry_1
    _geom_angle_site_symmetry_3
    _geom_angle
    _geom_angle_publ_flag
    C1 N1 H1N . . 121.3 ?
    C1 N1 H2N . . 120.4 ?
    H1N N1 H2N . . 118.4 ?
    C2 N2 C1 . . 128.15(14) ?
    C2 N2 H2 . . 118.3 ?
    C1 N2 H2 . . 113.1 ?
    C2 N3 C3 . . 108.39(14) ?
    C2 N3 H3N . . 122.0 ?
    C3 N3 H3N . . 129.5 ?
    C2 N4 C8 . . 108.90(13) ?
    C2 N4 H4N . . 122.2 ?
    C8 N4 H4N . . 128.9 ?
    N1 C1 N2 . . 113.04(15) ?
    N1 C1 S1 . . 123.02(14) ?
    N2 C1 S1 . . 123.94(13) ?
    N4 C2 N3 . . 109.79(15) ?
    N4 C2 N2 . . 121.94(15) ?
    N3 C2 N2 . . 128.26(15) ?
    C4 C3 C8 . . 121.98(16) ?
    C4 C3 N3 . . 131.46(15) ?
    C8 C3 N3 . . 106.54(14) ?
    C5 C4 C3 . . 116.06(16) ?
    C5 C4 H4 . . 122.0 ?
    C3 C4 H4 . . 122.0 ?
    C4 C5 C6 . . 122.05(18) ?
    C4 C5 H5 . . 119.0 ?
    C6 C5 H5 . . 119.0 ?
    C7 C6 C5 . . 121.59(17) ?
    C7 C6 H6 . . 119.2 ?
    C5 C6 H6 . . 119.2 ?
    C6 C7 C8 . . 116.69(17) ?
    C6 C7 H7 . . 121.7 ?
    C8 C7 H7 . . 121.7 ?
    C7 C8 N4 . . 132.05(15) ?
    C7 C8 C3 . . 121.58(16) ?
    N4 C8 C3 . . 106.37(14) ?
    H1O O1 H2O . . 107.1 ?
loop_
    _geom_torsion_atom_site_label_1
    _geom_torsion_atom_site_label_2
    _geom_torsion_atom_site_label_3
    _geom_torsion_atom_site_label_4
    _geom_torsion_site_symmetry_1
    _geom_torsion_site_symmetry_2
    _geom_torsion_site_symmetry_3
    _geom_torsion_site_symmetry_4
    _geom_torsion
    _geom_torsion_publ_flag
    C2 N2 C1 N1 . . . . -174.63(16) ?
    C2 N2 C1 S1 . . . . 5.7(3) ?
    C8 N4 C2 N3 . . . . 1.18(19) ?
    C8 N4 C2 N2 . . . . -177.76(15) ?
    C3 N3 C2 N4 . . . . -1.16(18) ?
    C3 N3 C2 N2 . . . . 177.68(16) ?
    C1 N2 C2 N4 . . . . 178.93(15) ?
    C1 N2 C2 N3 . . . . 0.2(3) ?
    C2 N3 C3 C4 . . . . -177.73(17) ?
    C2 N3 C3 C8 . . . . 0.69(18) ?
    C8 C3 C4 C5 . . . . -0.6(2) ?
    N3 C3 C4 C5 . . . . 177.59(16) ?
    C3 C4 C5 C6 . . . . 2.0(3) ?
    C4 C5 C6 C7 . . . . -1.3(3) ?
    C5 C6 C7 C8 . . . . -0.8(3) ?
    C6 C7 C8 N4 . . . . -177.98(17) ?
    C6 C7 C8 C3 . . . . 2.1(2) ?
    C2 N4 C8 C7 . . . . 179.38(17) ?
    C2 N4 C8 C3 . . . . -0.71(18) ?
    C4 C3 C8 C7 . . . . -1.5(3) ?
    N3 C3 C8 C7 . . . . 179.93(15) ?
    C4 C3 C8 N4 . . . . 178.62(15) ?
    N3 C3 C8 N4 . . . . 0.01(17) ?
loop_
    _geom_hbond_atom_site_label_D
    _geom_hbond_atom_site_label_H
    _geom_hbond_atom_site_label_A
    _geom_hbond_site_symmetry_A
    _geom_hbond_distance_DH
    _geom_hbond_distance_HA
    _geom_hbond_distance_DA
    _geom_hbond_angle_DHA
    O1 H1O Cl1 3_667 0.81 2.29 3.0991(15) 179.1
    O1 H2O Cl1 . 0.87 2.30 3.1443(14) 165.2
    N1 H1N O1 . 0.86 2.32 3.064(2) 145.2
    N1 H2N O1 2_646 0.86 2.14 3.000(2) 173.6
    N2 H2 O1 . 0.86 2.03 2.8667(19) 164.7
    N3 H3N S1 . 0.80 2.43 3.0146(14) 130.7
    N4 H4N Cl1 . 0.83 2.28 3.1055(15) 175.4
data_New_Global_Publ_Block
_journal_date_recd_electronic     2014-03-20
_journal_date_accepted     2014-03-27
_journal_name_full     'Acta Crystallographica, Section E'
_journal_year     2014
_journal_volume     70
_journal_issue      5
_journal_page_first     o553
_journal_page_last     o553
_journal_paper_category     QO
_journal_paper_doi     10.1107/S1600536814006837
_journal_coeditor_code     XU5781
_publ_contact_author_name     'C. N. Sundaresan'
_publ_contact_author_address
;
Sri Sathya Sai University
Brindavan campus
Kadugodi, Bangalore
Karnataka 560 067
India
;
_publ_contact_author_email     'cnsundaresan@sssihl.edu.in'
_publ_contact_author_fax     ?
_publ_contact_author_phone     ?
_publ_section_title
;
2-Thioureido-1<i>H</i>-benzimidazol-3-ium chloride monohydrate
;
loop_
    _publ_author_name
    _publ_author_footnote
    _publ_author_address
    'Sundaresan, C. N.' .
;
Department of Chemistry
Sri Sathya Sai Institute of Higher Learning
Brindavan Campus, Kadugodi
Bangalore 560 067
India
;
    'Singh, Dheeraj Kumar' .
;
Department of Chemistry
Sri Sathya Sai Institute of Higher Learning
Brindavan Campus, Kadugodi
Bangalore 560 067
India
;
    'Nanubolu, Jagadeesh Babu' .
;
X-ray Crystallography Division
Indian Institute of Chemical Technology
Hyderabad 500 007
India
;
