# Supplementary material for: 2-Thio­ureido-1H-benzimidazol-3-ium chloride monohydrate
Source: Acta Crystallogr Sect E Struct Rep Online. 2014 Apr 16;70(Pt 5):o553. doi: 10.1107/S1600536814006837 (PMC4011228; doi:10.1107/S1600536814006837)
Supplement: Supplementary file 2 [file e-70-0o553-Isup2.hkl]

# 
# h,k,l, Fc-squared, Fo-squared, sigma(Fo-squared) and status flag 
# 
data_I
_shelx_title ' ap37                   P2(1)/c' 
_shelx_refln_list_code          4 
_shelx_F_calc_maximum      316.18 
_exptl_crystal_F_000       512.00 
_reflns_d_resolution_high  0.8411 
 
loop_ 
 _symmetry_equiv_pos_as_xyz 
 'x, y, z' 
 '-x, y+1/2, -z+1/2' 
 '-x, -y, -z' 
 'x, -y-1/2, z-1/2' 
 
_cell_length_a     9.3027 
_cell_length_b     8.7038 
_cell_length_c    14.5503 
_cell_angle_alpha  90.000 
_cell_angle_beta  109.143 
_cell_angle_gamma  90.000 
 
_shelx_F_squared_multiplier     1.000 
 
loop_ 
 _refln_index_h 
 _refln_index_k 
 _refln_index_l 
 _refln_F_squared_calc 
 _refln_F_squared_meas 
 _refln_F_squared_sigma 
 _refln_observed_status 
   1   0   0     1558.68     1557.33     23.22 o 
   2   0   0     8529.76     9335.80    119.05 o 
   3   0   0     1425.64     1488.70     19.68 o 
   4   0   0       38.58       55.07      4.94 o 
   5   0   0      704.88      706.97     10.17 o 
   6   0   0     1262.90     1166.26     47.40 o 
   7   0   0      199.04      188.61      5.65 o 
   8   0   0      195.93      188.93      5.57 o 
   9   0   0        3.05        4.40      1.70 o 
  10   0   0       14.66       16.47      2.26 o 
   1   1   0      781.49      668.83      6.73 o 
   2   1   0      384.38      428.21      4.23 o 
   3   1   0       89.06       93.04      1.32 o 
   4   1   0        0.54        0.00      0.28 o 
   5   1   0      153.94      149.04      2.09 o 
   6   1   0      330.30      317.23      4.85 o 
   7   1   0      217.90      205.08      3.53 o 
   8   1   0       43.65       42.78      2.27 o 
   9   1   0       42.23       41.78      3.94 o 
  10   1   0        3.53        5.27      1.27 o 
   0   2   0     5036.22     5388.69     68.92 o 
   1   2   0      307.44      315.60      3.31 o 
   2   2   0      267.77      281.13      3.23 o 
   3   2   0      156.83      154.71      1.92 o 
   4   2   0      694.91      676.10      6.81 o 
   5   2   0       69.41       72.21      1.52 o 
   6   2   0      423.87      421.42      9.99 o 
   7   2   0        0.62        1.28      0.71 o 
   8   2   0        3.92        4.21      0.96 o 
   9   2   0        2.72        3.38      0.81 o 
  10   2   0        3.34        6.43      1.12 o 
   1   3   0     4983.43     5074.04     46.01 o 
   2   3   0     1324.17     1395.03     14.11 o 
   3   3   0     2265.71     2267.60     22.60 o 
   4   3   0       30.34       29.18      0.97 o 
   5   3   0        1.31        0.09      0.77 o 
   6   3   0      336.23      319.36      4.83 o 
   7   3   0      533.72      512.42      7.85 o 
   8   3   0       93.65       87.45      3.32 o 
   9   3   0       89.72       80.47      2.70 o 
  10   3   0       53.59       58.84      3.20 o 
   0   4   0     3893.46     4194.62     54.24 o 
   1   4   0      675.36      685.41      6.91 o 
   2   4   0       38.04       43.87      1.15 o 
   3   4   0      515.13      550.80      6.29 o 
   4   4   0      626.97      656.31      7.46 o 
   5   4   0        0.04       -0.60      0.46 o 
   6   4   0       12.86       13.63      1.11 o 
   7   4   0        2.61        3.55      0.72 o 
   8   4   0       13.71       13.51      1.60 o 
   9   4   0       76.66       77.23      3.92 o 
   1   5   0      440.95      520.91      5.61 o 
   2   5   0     1546.32     1577.30     16.30 o 
   3   5   0     2233.97     2188.63     22.26 o 
   4   5   0       87.30       75.14      2.44 o 
   5   5   0      321.66      315.90      4.88 o 
   6   5   0      125.52      122.95      3.13 o 
   7   5   0       26.80       29.35      1.69 o 
   8   5   0       53.96       55.00      2.68 o 
   9   5   0        0.00       -0.18      1.05 o 
   0   6   0      131.88      121.60      2.98 o 
   1   6   0      107.20       94.67      1.93 o 
   2   6   0       93.30       75.03      1.76 o 
   3   6   0       92.65       84.05      2.38 o 
   4   6   0      506.43      490.09      7.51 o 
   5   6   0       29.95       31.43      1.79 o 
   6   6   0      374.38      369.85      6.50 o 
   7   6   0        3.12        3.20      0.96 o 
   8   6   0       51.32       58.36      3.81 o 
   1   7   0        0.40        1.03      0.68 o 
   2   7   0       92.12       75.46      2.08 o 
   3   7   0      164.10      154.33      3.09 o 
   4   7   0       29.73       32.15      1.79 o 
   5   7   0      219.14      211.98      4.57 o 
   6   7   0        4.70        5.80      1.12 o 
   7   7   0        8.93       10.30      1.33 o 
   0   8   0       60.92       55.99      3.39 o 
   1   8   0       90.56       88.36      3.20 o 
   2   8   0        6.39        7.78      1.02 o 
   3   8   0       43.61       49.97      1.83 o 
   4   8   0      165.47      157.02      3.85 o 
   5   8   0       18.32       16.76      1.55 o 
   6   8   0      139.44      143.17      3.83 o 
   1   9   0        0.18        1.20      1.20 o 
   2   9   0       46.33       52.99      2.58 o 
   3   9   0      248.11      236.46      6.20 o 
   4   9   0       10.90       11.25      1.60 o 
   5   9   0       84.37       96.68      3.13 o 
   0  10   0      156.52      158.33      6.78 o 
   1  10   0      202.59      205.26      5.38 o 
   2  10   0        9.27       10.03      1.60 o 
 -10   1   1       37.19       41.95      2.77 o 
  -9   1   1      366.31      347.83      7.17 o 
  -8   1   1       45.20       44.77      1.91 o 
  -7   1   1       69.24       67.76      2.80 o 
  -6   1   1        1.82        1.69      0.51 o 
  -5   1   1      153.72      165.18      2.73 o 
  -4   1   1     1435.15     1546.64     14.62 o 
  -3   1   1      157.47      165.54      1.92 o 
  -2   1   1     5641.19     6204.51     56.04 o 
  -1   1   1      542.99      533.01      5.44 o 
   0   1   1     4941.22     4809.96     43.50 o 
   1   1   1       14.22       14.67      0.39 o 
   2   1   1    12503.95    12944.32    144.55 o 
   3   1   1       67.87       55.71      1.09 o 
   4   1   1      957.61      914.65      9.62 o 
   5   1   1      126.06      118.68      2.17 o 
   6   1   1      626.90      625.34     10.03 o 
   7   1   1        6.97        7.60      0.89 o 
   8   1   1        6.91        6.74      1.07 o 
   9   1   1       30.43       31.39      1.91 o 
  10   1   1        5.63        4.37      1.27 o 
 -10   2   1        0.03        1.53      0.88 o 
  -9   2   1       48.91       52.26      2.14 o 
  -8   2   1       99.61       90.20      2.56 o 
  -7   2   1       34.89       32.77      1.73 o 
  -6   2   1       41.94       41.41      1.17 o 
  -5   2   1       46.53       46.61      1.56 o 
  -4   2   1      760.69      744.10      7.41 o 
  -3   2   1     5668.83     5781.69     52.43 o 
  -2   2   1       41.64       43.43      0.91 o 
  -1   2   1     3179.34     3358.64     32.66 o 
   0   2   1       19.30       33.75      0.68 o 
   1   2   1     3091.40     3143.82     28.60 o 
   2   2   1      727.79      762.22      7.38 o 
   3   2   1     1023.73     1065.78     10.27 o 
   4   2   1      207.21      190.95      2.67 o 
   5   2   1     1055.28     1034.36     11.08 o 
   6   2   1       24.71       25.13      1.23 o 
   7   2   1      126.32      119.51      3.17 o 
   8   2   1        4.88        6.14      0.96 o 
   9   2   1        8.77       10.00      1.25 o 
  10   2   1       12.58       16.91      1.61 o 
 -10   3   1        2.72        2.60      1.20 o 
  -9   3   1        0.10        0.96      0.71 o 
  -8   3   1       42.20       38.00      1.84 o 
  -7   3   1        0.03       -0.34      0.53 o 
  -6   3   1        0.84        0.68      0.53 o 
  -5   3   1        2.84        0.94      0.52 o 
  -4   3   1      125.42      127.87      2.01 o 
  -3   3   1      243.84      227.80      2.92 o 
  -2   3   1     2852.78     2904.16     28.51 o 
  -1   3   1     2330.73     2415.39     22.24 o 
   0   3   1     3828.41     4080.87     37.14 o 
   1   3   1       42.61       42.57      0.79 o 
   2   3   1     3148.79     3285.25     32.22 o 
   3   3   1      460.32      430.59      5.04 o 
   4   3   1      501.76      477.14      5.14 o 
   5   3   1       27.06       25.65      1.16 o 
   6   3   1       76.51       72.75      1.93 o 
   7   3   1        0.12        0.32      0.71 o 
   8   3   1       11.73        9.62      1.44 o 
   9   3   1        2.18        4.19      0.99 o 
  -9   4   1        3.81        4.30      1.20 o 
  -8   4   1      115.65      110.40      3.60 o 
  -7   4   1      289.36      290.00      5.21 o 
  -6   4   1       82.38       79.33      2.68 o 
  -5   4   1      328.26      308.38      4.99 o 
  -4   4   1      254.93      252.33      3.72 o 
  -3   4   1      526.53      533.46      6.07 o 
  -2   4   1      368.49      405.47      4.69 o 
  -1   4   1      397.29      356.18      4.00 o 
   0   4   1      424.62      463.48      4.87 o 
   1   4   1       16.29       29.91      0.79 o 
   2   4   1        2.56        0.60      0.28 o 
   3   4   1      288.00      252.20      3.43 o 
   4   4   1      255.63      273.40      4.18 o 
   5   4   1       46.53       44.31      1.44 o 
   6   4   1      246.22      229.57      5.51 o 
   7   4   1      109.87      110.00      3.09 o 
   8   4   1       77.95       77.55      2.70 o 
   9   4   1       45.13       50.35      2.80 o 
  -9   5   1       96.19       99.61      3.95 o 
  -8   5   1        5.15        6.84      1.65 o 
  -7   5   1      107.44      110.90      3.54 o 
  -6   5   1       91.69       88.07      2.50 o 
  -5   5   1       39.20       42.00      1.79 o 
  -4   5   1      269.76      262.45      4.32 o 
  -3   5   1      115.53      127.06      2.25 o 
  -2   5   1     2389.25     2570.76     24.04 o 
  -1   5   1      299.37      330.10      3.91 o 
   0   5   1      641.21      651.42      6.81 o 
   1   5   1        6.47        6.73      0.57 o 
   2   5   1      138.22      123.82      3.07 o 
   3   5   1      355.75      350.50      4.51 o 
   4   5   1      833.22      813.78     14.40 o 
   5   5   1      139.96      133.18      2.76 o 
   6   5   1      114.79      109.54      2.64 o 
   7   5   1       47.19       49.76      2.58 o 
   8   5   1       14.95       16.74      1.87 o 
  -8   6   1        8.87       12.18      1.43 o 
  -7   6   1      436.82      423.50      7.58 o 
  -6   6   1      121.63      118.80      3.97 o 
  -5   6   1       17.89       18.37      1.43 o 
  -4   6   1      554.81      553.23      7.39 o 
  -3   6   1      530.04      502.54      7.52 o 
  -2   6   1       26.10       23.23      1.31 o 
  -1   6   1       56.34       58.79      2.57 o 
   0   6   1       66.42       64.79      1.51 o 
   1   6   1       76.05       67.04      1.66 o 
   2   6   1       17.00       18.97      1.10 o 
   3   6   1      161.39      155.52      2.67 o 
   4   6   1       90.76       82.77      2.22 o 
   5   6   1      339.14      325.50      6.42 o 
   6   6   1      266.08      260.44      5.14 o 
   7   6   1        7.35        8.46      1.39 o 
   8   6   1       80.38       80.77      3.38 o 
  -7   7   1       18.53       19.80      1.69 o 
  -6   7   1        7.90       10.42      1.25 o 
  -5   7   1      128.60      124.89      3.28 o 
  -4   7   1       25.46       27.42      1.70 o 
  -3   7   1      309.14      285.86      4.72 o 
  -2   7   1       38.89       47.66      1.77 o 
  -1   7   1      903.27      905.94     11.14 o 
   0   7   1     1834.62     1835.99     20.71 o 
   1   7   1       58.64       59.63      1.66 o 
   2   7   1     1582.31     1580.08     20.59 o 
   3   7   1      264.62      249.52      4.65 o 
   4   7   1      116.16      122.34      3.13 o 
   5   7   1      121.83      118.54      4.21 o 
   6   7   1        7.06        6.63      1.14 o 
   7   7   1       77.77       80.07      2.92 o 
  -6   8   1       21.55       26.52      1.98 o 
  -5   8   1      642.10      645.58      9.93 o 
  -4   8   1       25.67       27.35      1.79 o 
  -3   8   1      156.33      151.12      3.31 o 
  -2   8   1        2.16        2.61      0.77 o 
  -1   8   1      136.07      121.97      3.81 o 
   0   8   1       15.22       21.92      1.96 o 
   1   8   1      851.89      859.96     13.59 o 
   2   8   1        0.03       -0.55      0.81 o 
   3   8   1      109.91      105.88      3.56 o 
   4   8   1        9.32        8.06      1.18 o 
   5   8   1       58.11       58.08      2.47 o 
   6   8   1        7.23       12.38      1.48 o 
  -5   9   1        2.03        3.28      1.12 o 
  -4   9   1      185.62      190.87      4.49 o 
  -3   9   1       79.80       64.61      2.47 o 
  -2   9   1      123.19      117.03      3.78 o 
  -1   9   1       21.71       19.26      2.00 o 
   0   9   1      409.60      403.38      7.89 o 
   1   9   1        1.05       -0.48      1.15 o 
   2   9   1      285.26      274.85      6.18 o 
   3   9   1       89.80       94.96      3.48 o 
   4   9   1       90.66       99.56      3.60 o 
  -2  10   1       17.11       18.79      2.42 o 
  -1  10   1      129.31      143.26      4.40 o 
   0  10   1       32.52       39.54      2.57 o 
   1  10   1      273.98      283.44      6.58 o 
   2  10   1        0.00        2.25      1.50 o 
 -10   0   2       56.95       57.16      3.96 o 
  -9   0   2       38.87       32.78      2.83 o 
  -8   0   2      113.02       92.31      7.82 o 
  -7   0   2       62.40       65.45      2.59 o 
  -6   0   2      913.71      885.25     12.68 o 
  -5   0   2       82.99       80.38      1.87 o 
  -4   0   2     9244.13     9404.38    120.05 o 
  -3   0   2     2116.76     2218.45     28.97 o 
  -2   0   2      115.91      124.52      2.00 o 
  -1   0   2       23.09       32.17      1.38 o 
   0   0   2     2465.99     2548.74     37.98 o 
   1   0   2     3352.00     3363.70     43.15 o 
   2   0   2    99972.34    79610.84   1428.32 o 
   3   0   2        5.38        7.93      0.60 o 
   4   0   2     5891.15     6134.76     91.35 o 
   5   0   2     1043.00     1055.69     17.53 o 
   6   0   2        6.20        6.47      1.02 o 
   7   0   2      192.98      189.58     11.26 o 
   8   0   2       43.45       49.32      3.15 o 
   9   0   2       80.12       76.96      4.21 o 
 -10   1   2       36.47       38.96      2.40 o 
  -9   1   2        4.08        4.29      1.05 o 
  -8   1   2       43.42       43.63      2.27 o 
  -7   1   2      102.90      100.26      2.01 o 
  -6   1   2      535.18      516.02      5.80 o 
  -5   1   2     1232.18     1196.97     11.65 o 
  -4   1   2      463.88      464.41      4.84 o 
  -3   1   2      160.51      158.10      2.08 o 
  -2   1   2       19.45       18.71      0.48 o 
  -1   1   2       16.24       16.44      0.44 o 
   0   1   2      232.24      273.54      2.75 o 
   1   1   2     1192.20     1187.30     11.02 o 
   2   1   2       18.30       18.77      0.60 o 
   3   1   2      128.29      128.82      1.89 o 
   4   1   2      210.95      226.13      2.97 o 
   5   1   2       45.71       43.16      1.15 o 
   6   1   2        0.29       -0.23      0.53 o 
   7   1   2       37.60       35.43      1.79 o 
   8   1   2       92.04       88.50      3.08 o 
   9   1   2       11.13       13.35      1.43 o 
 -10   2   2       48.96       51.00      2.27 o 
  -9   2   2       17.61       15.88      1.43 o 
  -8   2   2       34.13       36.23      1.79 o 
  -7   2   2       72.81       73.14      1.96 o 
  -6   2   2        0.82        1.73      0.86 o 
  -5   2   2       73.50       71.99      1.32 o 
  -4   2   2     1897.65     2023.62     18.89 o 
  -3   2   2      249.32      274.97      3.28 o 
  -2   2   2     1184.26     1248.22     11.69 o 
  -1   2   2      261.75      243.79      2.80 o 
   0   2   2      647.98      687.86      6.64 o 
   1   2   2       78.90       82.50      1.18 o 
   2   2   2     1706.14     1867.14     17.30 o 
   3   2   2       65.40       65.78      2.07 o 
   4   2   2      136.56      132.56      2.13 o 
   5   2   2      193.59      188.57      3.49 o 
   6   2   2      170.06      164.39      4.10 o 
   7   2   2       29.92       30.79      1.69 o 
   8   2   2       39.17       36.76      2.06 o 
   9   2   2        9.31       10.05      1.25 o 
 -10   3   2       25.30       29.06      2.28 o 
  -9   3   2        1.30        2.69      0.86 o 
  -8   3   2       56.18       61.97      2.36 o 
  -7   3   2      514.56      486.72      6.68 o 
  -6   3   2      172.18      171.56      3.83 o 
  -5   3   2     2708.54     2753.52     29.68 o 
  -4   3   2      292.57      284.88      3.32 o 
  -3   3   2      324.57      289.90      3.29 o 
  -2   3   2      124.50      123.93      1.71 o 
  -1   3   2     3410.30     3415.68     31.25 o 
   0   3   2      786.84      821.54      7.94 o 
   1   3   2     2146.55     2152.38     19.95 o 
   2   3   2      410.52      373.42      5.25 o 
   3   3   2     2632.13     2560.00     23.80 o 
   4   3   2      570.21      587.59      6.76 o 
   5   3   2      559.82      528.90     14.99 o 
   6   3   2      122.29      120.02      2.55 o 
   7   3   2        8.21        7.05      1.07 o 
   8   3   2      110.19      111.06      3.13 o 
   9   3   2       33.69       38.98      2.14 o 
  -9   4   2       17.21       19.38      1.87 o 
  -8   4   2       48.66       52.12      2.62 o 
  -7   4   2      365.70      364.89     10.68 o 
  -6   4   2       71.59       60.98      2.37 o 
  -5   4   2       32.64       36.64      1.17 o 
  -4   4   2        5.05       11.77      0.73 o 
  -3   4   2        3.87        1.45      0.37 o 
  -2   4   2      850.36      983.13      9.63 o 
  -1   4   2      374.54      424.26      4.58 o 
   0   4   2     1133.66     1309.81     12.50 o 
   1   4   2     1299.41     1327.83     12.64 o 
   2   4   2     1987.28     2077.88     19.53 o 
   3   4   2       77.14       72.02      1.52 o 
   4   4   2      114.43      114.78      2.38 o 
   5   4   2      188.98      182.17      3.31 o 
   6   4   2      150.70      139.10      2.87 o 
   7   4   2        2.31        1.60      0.71 o 
   8   4   2        8.39        8.31      1.25 o 
   9   4   2        2.95        4.79      1.12 o 
  -9   5   2      197.01      198.78      5.29 o 
  -8   5   2        0.03       -0.80      0.76 o 
  -7   5   2       73.59       72.48      3.44 o 
  -6   5   2      379.88      364.03      6.08 o 
  -5   5   2      259.21      253.79      4.35 o 
  -4   5   2      433.30      412.19      9.53 o 
  -3   5   2      468.96      432.14      5.81 o 
  -2   5   2     1116.32     1107.91     10.97 o 
  -1   5   2     4086.13     4110.39     40.42 o 
   0   5   2     1004.35     1063.92     10.55 o 
   1   5   2      232.96      273.40      3.41 o 
   2   5   2       39.23       35.43      1.15 o 
   3   5   2      310.03      311.77      6.86 o 
   4   5   2      729.78      729.57      9.23 o 
   5   5   2      438.13      421.25      6.19 o 
   6   5   2       30.64       32.07      1.73 o 
   7   5   2       94.45       88.45      2.70 o 
   8   5   2       22.38       21.86      2.17 o 
  -8   6   2       65.34       72.03      2.78 o 
  -7   6   2       34.05       33.46      1.98 o 
  -6   6   2      128.65      118.82      3.86 o 
  -5   6   2        1.61        1.78      0.81 o 
  -4   6   2      932.77      939.05     11.52 o 
  -3   6   2      243.22      238.81      3.96 o 
  -2   6   2     1098.48     1052.21     12.45 o 
  -1   6   2       42.45       41.16      1.37 o 
   0   6   2      171.63      138.83      2.40 o 
   1   6   2       36.91       36.13      1.24 o 
   2   6   2       44.47       44.03      1.73 o 
   3   6   2       98.49       91.58      2.01 o 
   4   6   2       19.07       19.30      1.31 o 
   5   6   2      153.95      154.94      3.53 o 
   6   6   2       86.46       90.29      3.76 o 
   7   6   2        0.03        0.12      0.81 o 
   8   6   2       71.03       77.39      4.46 o 
  -8   7   2       15.41       19.17      1.76 o 
  -7   7   2        1.22        2.18      0.96 o 
  -6   7   2       42.10       44.47      2.14 o 
  -5   7   2        6.83        6.23      1.07 o 
  -4   7   2        7.89        7.19      0.98 o 
  -3   7   2      396.03      387.65      5.76 o 
  -2   7   2      142.46      140.79      2.94 o 
  -1   7   2      443.71      425.85      6.08 o 
   0   7   2       63.81       47.77      1.72 o 
   1   7   2        0.72        1.80      0.72 o 
   2   7   2        0.41        0.32      0.63 o 
   3   7   2        8.94       12.24      1.18 o 
   4   7   2       31.13       29.99      1.79 o 
   5   7   2       17.77       15.90      1.43 o 
   6   7   2        0.00        0.31      0.85 o 
   7   7   2       69.69       59.53      2.53 o 
  -6   8   2       14.53       19.15      1.61 o 
  -5   8   2        4.83        5.01      1.12 o 
  -4   8   2      319.82      326.86      6.08 o 
  -3   8   2       92.57       83.11      2.43 o 
  -2   8   2      288.25      286.70      4.82 o 
  -1   8   2       44.77       36.70      1.79 o 
   0   8   2      142.76      142.61      3.35 o 
   1   8   2       61.55       60.81      2.20 o 
   2   8   2       58.92       55.92      2.20 o 
   3   8   2       56.64       54.80      2.68 o 
   4   8   2       26.70       23.95      1.79 o 
   5   8   2       80.50       77.78      4.29 o 
   6   8   2       14.70       16.64      1.74 o 
  -5   9   2       90.02       82.97      2.92 o 
  -4   9   2      108.40      122.19      4.23 o 
  -3   9   2       77.75       87.21      2.61 o 
  -2   9   2       14.51       18.76      1.87 o 
  -1   9   2      421.45      411.54      9.46 o 
   0   9   2        5.27        7.36      1.36 o 
   1   9   2       20.46       21.83      2.00 o 
   2   9   2        0.87        0.00      1.38 o 
   3   9   2        7.80       12.86      1.52 o 
   4   9   2       43.74       60.16      3.28 o 
  -2  10   2      126.13      130.62      4.09 o 
  -1  10   2       54.42       57.47      3.08 o 
   0  10   2       24.87       21.62      2.00 o 
   1  10   2      267.85      270.11      6.39 o 
 -10   1   3        2.93        4.60      1.20 o 
  -9   1   3        1.91        3.33      0.87 o 
  -8   1   3      230.90      240.92      4.57 o 
  -7   1   3     1052.12     1119.49     12.08 o 
  -6   1   3      164.37      165.13      2.39 o 
  -5   1   3       78.06       77.49      1.45 o 
  -4   1   3      338.80      365.28      4.26 o 
  -3   1   3      600.75      659.20      6.46 o 
  -2   1   3      356.86      438.96      4.74 o 
  -1   1   3      379.84      396.87      4.18 o 
   0   1   3     6686.06     7248.77     65.43 o 
   1   1   3      756.57      818.35      7.84 o 
   2   1   3        8.58        8.95      0.48 o 
   3   1   3        2.73        4.52      0.45 o 
   4   1   3     4946.64     5184.21     50.65 o 
   5   1   3      178.54      171.12      3.60 o 
   6   1   3       18.10       15.76      1.02 o 
   7   1   3       14.60       15.06      1.46 o 
   8   1   3      108.04       94.94      2.86 o 
   9   1   3        0.00        1.69      1.05 o 
 -10   2   3       13.53       15.79      1.60 o 
  -9   2   3       97.43       97.15      2.78 o 
  -8   2   3       43.68       44.35      2.36 o 
  -7   2   3      641.64      622.06      8.52 o 
  -6   2   3      336.31      312.73      4.91 o 
  -5   2   3       30.04       33.63      1.01 o 
  -4   2   3      242.79      237.94      3.47 o 
  -3   2   3      264.71      280.23      3.09 o 
  -2   2   3     3679.25     3720.98     36.36 o 
  -1   2   3     9099.62     9463.92     91.29 o 
   0   2   3       18.21       19.26      0.57 o 
   1   2   3     1723.43     1887.04     17.51 o 
   2   2   3      382.75      360.34      3.91 o 
   3   2   3     1292.23     1368.36     14.02 o 
   4   2   3      493.20      502.86      5.91 o 
   5   2   3      112.42      116.63      3.22 o 
   6   2   3      164.61      158.47      3.42 o 
   7   2   3       62.67       57.75      2.20 o 
   8   2   3        2.56        2.26      0.88 o 
   9   2   3       42.68       36.07      2.40 o 
 -10   3   3        2.76        2.13      1.05 o 
  -9   3   3       28.07       26.61      2.00 o 
  -8   3   3        0.91        2.24      0.71 o 
  -7   3   3        0.20        0.13      0.65 o 
  -6   3   3      103.86      108.39      2.19 o 
  -5   3   3       50.48       42.80      1.15 o 
  -4   3   3      154.65      117.95      1.80 o 
  -3   3   3        2.43        0.80      0.37 o 
  -2   3   3      160.15      166.16      2.32 o 
  -1   3   3      340.29      336.21      3.62 o 
   0   3   3     3478.51     3584.15     32.73 o 
   1   3   3     1753.61     1797.82     16.80 o 
   2   3   3      757.82      769.87      7.65 o 
   3   3   3      195.28      194.20      2.43 o 
   4   3   3      834.48      825.73      9.09 o 
   5   3   3        4.26        7.57      1.37 o 
   6   3   3       29.43       28.96      2.02 o 
   7   3   3        0.45        1.84      0.81 o 
   8   3   3       25.84       25.53      1.79 o 
   9   3   3        3.09        2.24      1.07 o 
 -10   4   3       50.25       55.07      2.88 o 
  -9   4   3        0.05        1.04      0.94 o 
  -8   4   3       49.19       52.96      2.14 o 
  -7   4   3       27.10       27.53      1.48 o 
  -6   4   3      443.36      447.67      8.49 o 
  -5   4   3      765.39      737.35     12.20 o 
  -4   4   3        7.41        8.81      0.75 o 
  -3   4   3      487.27      464.35      4.93 o 
  -2   4   3        0.02        0.21      0.40 o 
  -1   4   3     1331.66     1399.89     13.31 o 
   0   4   3       95.42      100.90      1.61 o 
   1   4   3       15.54       13.63      1.03 o 
   2   4   3     1201.78     1237.07     12.03 o 
   3   4   3        1.40        2.62      0.55 o 
   4   4   3       64.56       55.15      1.63 o 
   5   4   3       30.06       30.99      1.35 o 
   6   4   3       78.16       76.22      2.16 o 
   7   4   3        0.47        0.68      0.76 o 
   8   4   3       68.09       71.86      2.63 o 
  -9   5   3       24.79       25.20      2.08 o 
  -8   5   3       27.26       30.64      2.13 o 
  -7   5   3      172.84      186.53      4.06 o 
  -6   5   3       55.70       55.72      2.06 o 
  -5   5   3      220.98      225.67      4.35 o 
  -4   5   3      299.30      305.10      5.42 o 
  -3   5   3        6.68        9.72      0.89 o 
  -2   5   3      224.58      227.16      3.25 o 
  -1   5   3        3.93        7.01      0.52 o 
   0   5   3     2271.48     2471.84     23.16 o 
   1   5   3       80.28       95.18      1.71 o 
   2   5   3      823.39      842.62      9.40 o 
   3   5   3       27.66       26.01      1.37 o 
   4   5   3       12.79       13.15      1.07 o 
   5   5   3      184.36      180.24      3.36 o 
   6   5   3      105.88      111.38      2.76 o 
   7   5   3       61.47       61.85      2.51 o 
   8   5   3       17.28       17.56      1.87 o 
  -8   6   3      224.72      222.08      5.03 o 
  -7   6   3      108.48      108.27      3.13 o 
  -6   6   3       31.16       29.98      1.79 o 
  -5   6   3     1132.24     1142.46     13.80 o 
  -4   6   3       11.89       12.32      1.02 o 
  -3   6   3      342.18      350.30      5.22 o 
  -2   6   3      373.90      362.94      6.81 o 
  -1   6   3      317.94      276.51      5.08 o 
   0   6   3       38.09       44.12      1.36 o 
   1   6   3       51.99       50.01      1.48 o 
   2   6   3      255.01      253.96      4.46 o 
   3   6   3       33.89       31.87      1.44 o 
   4   6   3       68.71       64.21      2.00 o 
   5   6   3       47.88       49.33      1.89 o 
   6   6   3       41.35       40.83      2.06 o 
   7   6   3      111.08      107.91      3.68 o 
  -8   7   3       58.54       62.49      2.78 o 
  -7   7   3       82.71       77.44      3.20 o 
  -6   7   3      170.48      173.96      4.06 o 
  -5   7   3      249.64      221.87      4.65 o 
  -4   7   3      169.86      165.99      3.31 o 
  -3   7   3       48.11       52.78      1.83 o 
  -2   7   3       32.70       37.04      1.56 o 
  -1   7   3      332.67      311.87      4.88 o 
   0   7   3        0.03        0.53      0.65 o 
   1   7   3      780.67      759.19      9.73 o 
   2   7   3      787.25      778.76     14.66 o 
   3   7   3      259.37      253.66      4.40 o 
   4   7   3      581.99      579.75      9.15 o 
   5   7   3        6.98        7.98      1.12 o 
   6   7   3       84.33       86.24      2.86 o 
  -7   8   3        0.26        1.12      1.07 o 
  -6   8   3       12.24       15.94      1.60 o 
  -5   8   3      191.68      193.98      4.42 o 
  -4   8   3        0.79        1.17      0.77 o 
  -3   8   3     1177.74     1172.68     14.41 o 
  -2   8   3       30.58       37.48      1.72 o 
  -1   8   3      256.84      249.83      4.85 o 
   0   8   3       46.21       43.28      2.06 o 
   1   8   3      117.61      109.28      3.07 o 
   2   8   3       25.22       31.47      2.88 o 
   3   8   3      377.70      409.20      7.89 o 
   4   8   3        8.98        8.94      1.46 o 
   5   8   3       58.33       66.82      3.46 o 
  -5   9   3        1.03        3.20      1.07 o 
  -4   9   3       73.41       71.86      2.70 o 
  -3   9   3       39.63       40.54      3.10 o 
  -2   9   3      213.97      204.66      4.49 o 
  -1   9   3        4.11        3.40      1.20 o 
   0   9   3      107.04      105.02      3.60 o 
   1   9   3        0.39        3.20      1.20 o 
   2   9   3      232.60      226.80      6.29 o 
   3   9   3        4.52        5.93      1.50 o 
   4   9   3       85.93       82.84      3.28 o 
  -2  10   3       64.23       85.09      3.48 o 
  -1  10   3        0.07        2.60      1.20 o 
   0  10   3       13.20       11.51      1.60 o 
   1  10   3       31.31       39.92      3.00 o 
 -11   0   4        5.53        9.86      2.40 o 
 -10   0   4      225.77      238.37      7.91 o 
  -9   0   4       97.06      103.55      4.41 o 
  -8   0   4      390.87      347.69     13.39 o 
  -7   0   4       12.68       15.91      1.20 o 
  -6   0   4      335.45      317.38      6.29 o 
  -5   0   4     1371.52     1430.23     19.38 o 
  -4   0   4     2554.24     2533.28     33.16 o 
  -3   0   4      306.59      315.22      4.79 o 
  -2   0   4    18758.44    20020.48    254.30 o 
  -1   0   4     1795.41     1844.88     24.07 o 
   0   0   4       21.84       18.60      0.80 o 
   1   0   4     1165.29     1091.79     14.68 o 
   2   0   4       45.16       46.20      1.38 o 
   3   0   4     1671.74     1560.88     24.45 o 
   4   0   4    12503.55    12333.63    223.47 o 
   5   0   4      230.08      196.63     12.79 o 
   6   0   4     1994.01     1857.30     58.19 o 
   7   0   4      388.23      356.53      7.84 o 
   8   0   4        0.02       -0.80      1.13 o 
   9   0   4       52.21       55.57      7.59 o 
 -10   1   4        9.49       11.38      1.25 o 
  -9   1   4       15.67       19.02      1.43 o 
  -8   1   4      167.15      163.03      3.49 o 
  -7   1   4       27.54       23.96      0.99 o 
  -6   1   4      112.42      113.45      2.16 o 
  -5   1   4       38.50       39.12      1.05 o 
  -4   1   4     2477.02     2611.46     24.19 o 
  -3   1   4     2352.40     2311.65     22.91 o 
  -2   1   4       15.27       14.26      0.44 o 
  -1   1   4       30.08       31.80      0.78 o 
   0   1   4       86.36       84.11      1.13 o 
   1   1   4       31.96       30.20      0.74 o 
   2   1   4       87.03       82.94      1.38 o 
   3   1   4      397.00      428.92      4.65 o 
   4   1   4       12.21       13.29      0.83 o 
   5   1   4       36.81       33.92      1.31 o 
   6   1   4       69.85       68.58      2.65 o 
   7   1   4       10.82        9.29      1.12 o 
   8   1   4        0.58        0.40      0.76 o 
   9   1   4        1.86        4.05      2.31 o 
 -10   2   4       14.30       17.16      1.96 o 
  -9   2   4        8.56        8.34      1.27 o 
  -8   2   4      282.87      272.40      4.45 o 
  -7   2   4       33.38       31.97      1.37 o 
  -6   2   4      103.95       94.91      2.57 o 
  -5   2   4      815.67      909.88      9.14 o 
  -4   2   4        9.32       14.10      0.64 o 
  -3   2   4      523.46      537.55      5.46 o 
  -2   2   4     2275.27     2481.63     24.50 o 
  -1   2   4      313.53      352.58      3.72 o 
   0   2   4      664.70      697.35      6.84 o 
   1   2   4      952.56      929.67      9.00 o 
   2   2   4      419.00      406.37      4.36 o 
   3   2   4        9.10        8.70      0.50 o 
   4   2   4      147.61      150.96      2.58 o 
   5   2   4        2.73        3.33      0.65 o 
   6   2   4       62.88       59.70      2.14 o 
   7   2   4       46.91       45.17      2.14 o 
   8   2   4       28.06       28.03      2.08 o 
   9   2   4       11.45       13.27      1.89 o 
 -10   3   4       59.95       64.32      2.88 o 
  -9   3   4      133.22      134.32      5.08 o 
  -8   3   4       61.20       62.96      2.14 o 
  -7   3   4       33.62       30.93      1.55 o 
  -6   3   4       10.50       16.68      1.12 o 
  -5   3   4     1321.21     1370.83     13.30 o 
  -4   3   4      121.05      141.69      2.00 o 
  -3   3   4     4993.85     5311.34     51.85 o 
  -2   3   4       51.72       44.48      1.09 o 
  -1   3   4     1841.43     1883.30     17.55 o 
   0   3   4      257.16      243.46      2.80 o 
   1   3   4      982.94      966.21      9.46 o 
   2   3   4        2.55        6.83      0.48 o 
   3   3   4      335.89      308.40      3.64 o 
   4   3   4      269.98      245.06      3.85 o 
   5   3   4      454.33      421.94      5.97 o 
   6   3   4      160.63      152.28      3.42 o 
   7   3   4       72.68       66.98      2.70 o 
   8   3   4       73.56       72.60      2.70 o 
 -10   4   4        0.93        4.60      1.20 o 
  -9   4   4      112.20      113.29      3.60 o 
  -8   4   4       17.51       17.55      1.60 o 
  -7   4   4        7.23        7.28      1.07 o 
  -6   4   4       24.10       28.33      1.31 o 
  -5   4   4      906.30      914.73     11.96 o 
  -4   4   4       80.72       69.91      1.91 o 
  -3   4   4      287.11      289.45      4.05 o 
  -2   4   4        0.58        3.80      0.45 o 
  -1   4   4        5.88        3.14      0.36 o 
   0   4   4      300.64      333.35      3.80 o 
   1   4   4       31.02       31.47      0.96 o 
   2   4   4     1335.37     1385.46     13.45 o 
   3   4   4      731.99      698.45     18.11 o 
   4   4   4      324.39      323.48      5.35 o 
   5   4   4        0.08        1.07      0.65 o 
   6   4   4       97.88       90.70      2.70 o 
   7   4   4       23.12       25.10      1.84 o 
   8   4   4       12.53       17.69      1.61 o 
  -9   5   4       76.95       73.54      2.70 o 
  -8   5   4      253.18      246.05      5.07 o 
  -7   5   4      803.23      793.14     12.19 o 
  -6   5   4      151.94      143.88      3.28 o 
  -5   5   4      715.56      694.29      8.85 o 
  -4   5   4      993.78      977.92     11.74 o 
  -3   5   4     1033.07      978.20     18.52 o 
  -2   5   4      747.63      742.71      8.37 o 
  -1   5   4      277.22      245.96      3.49 o 
   0   5   4     1440.37     1446.95     14.01 o 
   1   5   4     2103.36     2104.80     19.98 o 
   2   5   4       53.54       54.35      1.54 o 
   3   5   4      114.21      119.98      2.49 o 
   4   5   4       23.04       21.34      1.31 o 
   5   5   4       82.24       75.84      2.51 o 
   6   5   4      168.07      167.38      3.57 o 
   7   5   4       36.34       40.91      2.14 o 
  -9   6   4       19.57       19.34      1.74 o 
  -8   6   4       29.66       34.33      2.06 o 
  -7   6   4       45.42       48.14      2.20 o 
  -6   6   4      227.46      216.10      4.49 o 
  -5   6   4        4.56        2.26      0.85 o 
  -4   6   4      215.73      201.78      3.69 o 
  -3   6   4       49.24       47.38      1.60 o 
  -2   6   4      971.40      937.32     11.30 o 
  -1   6   4      571.04      557.14      7.34 o 
   0   6   4      972.51      971.91     10.74 o 
   1   6   4      449.94      439.18      6.01 o 
   2   6   4      103.00       91.83      2.05 o 
   3   6   4        0.42       -0.19      0.68 o 
   4   6   4        0.15        1.07      0.65 o 
   5   6   4       35.08       41.19      1.72 o 
   6   6   4        0.14        0.92      0.89 o 
   7   6   4       50.66       65.28      3.08 o 
  -8   7   4        6.90        5.74      1.25 o 
  -7   7   4       11.16       11.02      1.18 o 
  -6   7   4       83.16       78.30      2.63 o 
  -5   7   4        9.71       12.11      1.23 o 
  -4   7   4       87.99       89.47      2.33 o 
  -3   7   4      138.52      137.36      3.40 o 
  -2   7   4        9.82        8.64      1.02 o 
  -1   7   4      357.65      348.44      5.31 o 
   0   7   4      139.98      127.87      2.81 o 
   1   7   4      383.05      365.02      5.54 o 
   2   7   4        0.34        0.23      0.76 o 
   3   7   4        0.56        0.74      0.81 o 
   4   7   4        0.10        1.44      0.77 o 
   5   7   4       10.33       14.27      1.55 o 
   6   7   4        3.40        5.90      1.41 o 
  -7   8   4       23.42       22.87      2.17 o 
  -6   8   4       34.33       40.01      2.14 o 
  -5   8   4      131.60      130.08      3.42 o 
  -4   8   4       28.90       28.45      1.63 o 
  -3   8   4        7.11        8.31      1.02 o 
  -2   8   4      261.83      263.23      4.67 o 
  -1   8   4      152.00      140.71      3.60 o 
   0   8   4      137.32      135.43      3.88 o 
   1   8   4      325.16      302.93      5.05 o 
   2   8   4      160.29      166.37      4.41 o 
   3   8   4        7.18        7.11      2.05 o 
   4   8   4       42.83       43.65      2.54 o 
   5   8   4       17.25       20.88      2.00 o 
  -5   9   4       90.48       90.21      4.15 o 
  -4   9   4       77.65       79.59      2.86 o 
  -3   9   4      134.33      125.73      3.88 o 
  -2   9   4      122.10      127.26      3.88 o 
  -1   9   4        5.14       12.25      1.61 o 
   0   9   4      103.50      116.07      3.69 o 
   1   9   4      267.75      284.26      7.84 o 
   2   9   4        9.27        9.08      1.46 o 
   3   9   4       27.73       28.08      2.28 o 
  -2  10   4       39.01       51.48      3.36 o 
  -1  10   4      234.30      230.54      6.92 o 
   0  10   4      103.57      103.90      4.44 o 
 -11   1   5      107.85      114.06      4.44 o 
 -10   1   5        0.65        0.68      0.76 o 
  -9   1   5        5.38        8.07      1.21 o 
  -8   1   5        2.25        3.61      0.63 o 
  -7   1   5      157.48      149.38      3.36 o 
  -6   1   5      550.09      532.87      6.25 o 
  -5   1   5     1280.28     1440.36     13.91 o 
  -4   1   5      256.20      239.37      3.10 o 
  -3   1   5       35.19       39.10      0.91 o 
  -2   1   5     1594.38     1721.84     15.99 o 
  -1   1   5      310.89      327.79      3.83 o 
   0   1   5      326.44      311.82      3.45 o 
   1   1   5     2034.39     2031.54     21.96 o 
   2   1   5     1718.35     1755.54     16.49 o 
   3   1   5      202.00      210.88      2.66 o 
   4   1   5       64.61       61.71      1.73 o 
   5   1   5        0.46        0.80      0.65 o 
   6   1   5     1248.03     1195.87     14.35 o 
   7   1   5       54.91       65.13      2.20 o 
   8   1   5       19.07       16.83      1.43 o 
 -10   2   5        0.39        2.00      0.94 o 
  -9   2   5       30.56       33.20      2.08 o 
  -8   2   5      120.40      120.38      2.99 o 
  -7   2   5      146.94      144.13      2.58 o 
  -6   2   5      815.53      843.23      8.72 o 
  -5   2   5     2655.92     2661.17     24.82 o 
  -4   2   5      354.49      351.22      3.97 o 
  -3   2   5        2.04        6.46      0.51 o 
  -2   2   5      269.84      292.85      4.04 o 
  -1   2   5     1021.19     1085.14     10.41 o 
   0   2   5     2850.78     2763.57     25.42 o 
   1   2   5     2519.26     2533.23     23.41 o 
   2   2   5      155.49      152.40      2.09 o 
   3   2   5      360.41      364.68      4.61 o 
   4   2   5      304.64      281.39      9.05 o 
   5   2   5      356.46      336.73      6.14 o 
   6   2   5      166.23      162.13      4.41 o 
   7   2   5        9.38        9.75      1.50 o 
   8   2   5       55.46       62.51      2.56 o 
 -10   3   5        0.11        0.48      0.94 o 
  -9   3   5       18.88       18.42      1.60 o 
  -8   3   5        2.18        2.24      0.71 o 
  -7   3   5      132.61      124.71      3.52 o 
  -6   3   5       51.98       49.38      1.50 o 
  -5   3   5        7.01        8.98      0.68 o 
  -4   3   5       94.58      117.34      2.01 o 
  -3   3   5      253.43      218.40      2.92 o 
  -2   3   5      629.33      574.04      6.42 o 
  -1   3   5        0.64        6.02      0.43 o 
   0   3   5      101.38      111.96      1.66 o 
   1   3   5       58.82       50.21      1.05 o 
   2   3   5     1127.58     1133.32     11.11 o 
   3   3   5      308.16      298.26      4.00 o 
   4   3   5       13.37       14.42      0.98 o 
   5   3   5      121.30      124.84      3.06 o 
   6   3   5      109.62      103.11      2.86 o 
   7   3   5       16.65       13.27      1.43 o 
   8   3   5        0.77        1.80      0.94 o 
 -10   4   5       40.84       42.05      2.77 o 
  -9   4   5       92.25       98.46      2.92 o 
  -8   4   5       52.94       55.24      2.20 o 
  -7   4   5        0.11       -0.40      0.68 o 
  -6   4   5       25.72       25.00      1.31 o 
  -5   4   5       55.61       52.76      1.69 o 
  -4   4   5      737.41      758.09      8.76 o 
  -3   4   5      502.03      456.55      5.50 o 
  -2   4   5      736.57      749.56      8.28 o 
  -1   4   5      489.66      463.72      5.06 o 
   0   4   5      149.11      132.80      2.39 o 
   1   4   5      569.73      579.54      6.20 o 
   2   4   5       35.70       36.98      1.03 o 
   3   4   5       29.83       31.30      1.31 o 
   4   4   5      690.35      683.42     17.49 o 
   5   4   5        0.07        0.13      0.65 o 
   6   4   5       34.28       40.05      1.98 o 
   7   4   5        0.73        2.03      0.96 o 
   8   4   5       18.37       13.81      1.48 o 
  -9   5   5        1.15        1.48      0.81 o 
  -8   5   5      227.20      234.12      4.85 o 
  -7   5   5      180.78      185.86      4.19 o 
  -6   5   5      189.32      189.78      3.47 o 
  -5   5   5       82.09       92.39      2.33 o 
  -4   5   5      172.10      173.86      3.49 o 
  -3   5   5      234.19      252.67      3.64 o 
  -2   5   5      481.98      502.97      6.03 o 
  -1   5   5        0.58        0.22      0.37 o 
   0   5   5       56.36       62.50      1.33 o 
   1   5   5       35.22       29.87      0.96 o 
   2   5   5      732.13      766.09      8.75 o 
   3   5   5        4.54        7.27      0.84 o 
   4   5   5      413.78      402.35      5.91 o 
   5   5   5       19.22       22.95      1.35 o 
   6   5   5        2.20        3.20      0.96 o 
   7   5   5       56.37       60.28      2.83 o 
  -9   6   5       75.63       76.01      4.04 o 
  -8   6   5      136.41      140.21      3.64 o 
  -7   6   5       51.79       48.93      2.20 o 
  -6   6   5      488.35      466.12      7.56 o 
  -5   6   5      320.04      312.06      5.05 o 
  -4   6   5        4.24        4.42      0.77 o 
  -3   6   5      932.10      966.49     11.79 o 
  -2   6   5      169.23      162.58      3.75 o 
  -1   6   5      996.42     1032.85     11.39 o 
   0   6   5       55.12       52.66      1.52 o 
   1   6   5      100.09       91.33      2.20 o 
   2   6   5       90.35       91.15      2.24 o 
   3   6   5      182.76      177.59      3.85 o 
   4   6   5      122.10      120.52      2.81 o 
   5   6   5        1.44        2.66      0.77 o 
   6   6   5       32.54       32.11      1.98 o 
  -8   7   5      157.06      163.72      4.79 o 
  -7   7   5        1.70        0.73      0.86 o 
  -6   7   5       57.93       59.70      2.68 o 
  -5   7   5      241.02      221.48      4.65 o 
  -4   7   5      145.20      135.21      3.03 o 
  -3   7   5      786.51      718.39     10.92 o 
  -2   7   5      295.46      290.45      4.78 o 
  -1   7   5        6.39        5.10      0.82 o 
   0   7   5        6.46        8.27      0.98 o 
   1   7   5      122.62      122.27      2.76 o 
   2   7   5        5.87        4.87      0.96 o 
   3   7   5      199.61      199.48      4.21 o 
   4   7   5      128.32      134.32      4.24 o 
   5   7   5      158.48      166.32      3.68 o 
   6   7   5       99.72      110.84      3.84 o 
  -6   8   5       13.76       15.08      1.60 o 
  -5   8   5        5.16        6.44      1.19 o 
  -4   8   5       93.20       86.39      2.78 o 
  -3   8   5      191.67      199.88      4.35 o 
  -2   8   5       25.89       23.40      1.87 o 
  -1   8   5     1015.71     1030.45     16.61 o 
   0   8   5        3.51        4.20      1.20 o 
   1   8   5      243.84      240.07      5.72 o 
   2   8   5       73.02       72.50      3.63 o 
   3   8   5       65.73       71.76      3.52 o 
   4   8   5       15.43       24.46      2.43 o 
  -5   9   5        2.94        5.81      1.27 o 
  -4   9   5       70.35       69.44      2.70 o 
  -3   9   5       28.26       24.64      2.17 o 
  -2   9   5      127.65      129.27      4.00 o 
  -1   9   5      113.90      109.10      5.31 o 
   0   9   5       96.67      101.59      3.60 o 
   1   9   5       43.84       55.85      9.19 o 
   2   9   5       58.99       69.72      3.52 o 
   3   9   5        0.15        0.12      1.23 o 
 -11   0   6        1.39        3.20      1.70 o 
 -10   0   6       21.81       20.78      3.20 o 
  -9   0   6      209.95      208.46      5.68 o 
  -8   0   6      871.82      893.21     13.59 o 
  -7   0   6       42.44       43.94      1.77 o 
  -6   0   6     1348.99     1433.94     19.78 o 
  -5   0   6       19.44       12.21      1.45 o 
  -4   0   6      258.40      291.89      5.48 o 
  -3   0   6     5519.85     5663.10     72.70 o 
  -2   0   6     3479.16     3579.09     46.33 o 
  -1   0   6     1312.08     1311.34     17.56 o 
   0   0   6     6628.22     6879.35     88.18 o 
   1   0   6       55.26       56.95      1.60 o 
   2   0   6      225.23      206.87      5.27 o 
   3   0   6      356.46      344.10      5.66 o 
   4   0   6       27.10       23.73      1.85 o 
   5   0   6      403.85      418.47     15.94 o 
   6   0   6     1054.54     1016.77     50.92 o 
   7   0   6      141.71      136.07      4.44 o 
   8   0   6      486.02      432.63     17.18 o 
 -11   1   6       47.59       56.91      3.36 o 
 -10   1   6      133.70      144.97      4.73 o 
  -9   1   6       66.58       69.80      2.20 o 
  -8   1   6        0.00        0.70      0.57 o 
  -7   1   6       82.06       78.58      1.81 o 
  -6   1   6      373.01      378.07      4.51 o 
  -5   1   6       33.35       30.58      0.90 o 
  -4   1   6       17.72       16.39      0.66 o 
  -3   1   6       80.58       78.79      1.43 o 
  -2   1   6     3369.22     3557.21     34.90 o 
  -1   1   6     1124.14     1089.90     11.26 o 
   0   1   6      200.58      206.43      2.49 o 
   1   1   6      194.34      190.54      2.42 o 
   2   1   6       35.77       33.22      0.90 o 
   3   1   6       27.89       29.42      1.34 o 
   4   1   6       24.62       25.72      1.43 o 
   5   1   6      104.47       94.60      2.32 o 
   6   1   6        0.80        1.95      0.96 o 
   7   1   6       30.70       26.01      1.88 o 
   8   1   6       21.82       20.01      1.69 o 
 -10   2   6       95.45       94.84      3.28 o 
  -9   2   6       80.51       86.25      2.56 o 
  -8   2   6       31.76       29.53      1.61 o 
  -7   2   6      108.11       96.93      2.16 o 
  -6   2   6      692.35      695.35      9.33 o 
  -5   2   6       34.45       37.10      1.03 o 
  -4   2   6       80.78       63.50      1.18 o 
  -3   2   6     2851.45     3236.29     29.76 o 
  -2   2   6        5.17       13.65      0.71 o 
  -1   2   6      547.13      557.42      6.16 o 
   0   2   6      228.05      246.81      2.91 o 
   1   2   6       21.42       29.80      0.83 o 
   2   2   6      203.27      199.73      3.70 o 
   3   2   6      318.92      305.62      4.09 o 
   4   2   6       84.62       81.03      1.89 o 
   5   2   6        4.89        3.60      0.89 o 
   6   2   6        1.78       -0.22      0.86 o 
   7   2   6        0.05       -0.34      0.76 o 
   8   2   6       25.45       25.00      2.18 o 
 -10   3   6        5.51        8.96      1.46 o 
  -9   3   6      169.42      168.74      3.93 o 
  -8   3   6       83.08       86.70      2.68 o 
  -7   3   6      399.23      394.68      5.70 o 
  -6   3   6       27.58       33.40      1.48 o 
  -5   3   6      235.00      207.54      3.37 o 
  -4   3   6        0.70        1.52      0.40 o 
  -3   3   6     1216.02     1238.69     12.93 o 
  -2   3   6        0.81        0.53      0.53 o 
  -1   3   6     3107.52     3344.50     30.85 o 
   0   3   6      636.52      620.84      6.41 o 
   1   3   6     1432.63     1428.42     13.77 o 
   2   3   6      163.16      164.27      2.37 o 
   3   3   6       82.98       76.71      2.42 o 
   4   3   6       37.16       35.33      1.75 o 
   5   3   6       21.77       22.04      1.43 o 
   6   3   6       46.19       48.76      2.14 o 
   7   3   6       22.47       22.04      1.69 o 
   8   3   6       25.62       26.83      2.06 o 
 -10   4   6       20.65       24.12      2.00 o 
  -9   4   6      135.63      136.61      3.68 o 
  -8   4   6       23.71       23.40      1.55 o 
  -7   4   6      175.49      173.50      6.69 o 
  -6   4   6       77.30       81.81      2.35 o 
  -5   4   6        6.10        6.03      0.78 o 
  -4   4   6        1.32        3.20      0.51 o 
  -3   4   6      882.12      866.03      9.49 o 
  -2   4   6        4.32        3.45      0.62 o 
  -1   4   6      622.20      634.52      6.61 o 
   0   4   6       10.61        5.08      0.48 o 
   1   4   6        0.07        0.12      0.35 o 
   2   4   6       28.83       29.25      0.96 o 
   3   4   6        0.73        1.08      0.68 o 
   4   4   6      495.17      484.77      6.84 o 
   5   4   6      180.84      181.29      3.91 o 
   6   4   6       13.56       16.13      2.06 o 
   7   4   6        2.96        3.68      1.07 o 
  -9   5   6        8.68       10.28      1.53 o 
  -8   5   6        2.78        2.60      0.80 o 
  -7   5   6       18.50       19.38      1.82 o 
  -6   5   6      949.77      928.16     11.57 o 
  -5   5   6     1542.59     1527.16     17.66 o 
  -4   5   6      980.04      975.80     11.78 o 
  -3   5   6     1670.65     1653.10     17.30 o 
  -2   5   6      726.08      718.54     12.38 o 
  -1   5   6     1215.47     1139.02     25.74 o 
   0   5   6      387.60      361.15      4.72 o 
   1   5   6        9.18        8.90      0.82 o 
   2   5   6      582.26      576.29      7.54 o 
   3   5   6      403.85      415.67      6.02 o 
   4   5   6       24.37       25.35      1.55 o 
   5   5   6       44.81       43.23      2.03 o 
   6   5   6        5.42        7.33      1.25 o 
   7   5   6       12.88       12.09      1.48 o 
  -8   6   6       20.31       22.16      2.00 o 
  -7   6   6        5.18        5.77      1.05 o 
  -6   6   6       37.24       40.63      2.06 o 
  -5   6   6       36.59       35.90      1.84 o 
  -4   6   6      322.16      310.07      6.09 o 
  -3   6   6       26.60       31.32      2.09 o 
  -2   6   6      217.93      208.61      3.72 o 
  -1   6   6      106.83      108.89      2.49 o 
   0   6   6      337.77      316.16      7.18 o 
   1   6   6      541.66      540.91      7.33 o 
   2   6   6      390.23      399.19      6.49 o 
   3   6   6      460.30      466.97      6.77 o 
   4   6   6       15.64       18.54      1.31 o 
   5   6   6       18.48       17.92      1.49 o 
   6   6   6       13.87       15.51      1.55 o 
  -8   7   6        0.39        1.20      1.20 o 
  -7   7   6       21.35       25.14      2.00 o 
  -6   7   6       12.14        9.85      1.27 o 
  -5   7   6       27.01       21.83      1.55 o 
  -4   7   6      179.47      173.22      3.93 o 
  -3   7   6       65.16       66.97      2.20 o 
  -2   7   6       43.96       50.24      2.40 o 
  -1   7   6      245.55      244.22      5.49 o 
   0   7   6        2.70        2.28      0.76 o 
   1   7   6      122.02      120.43      3.13 o 
   2   7   6       43.17       46.67      2.40 o 
   3   7   6      151.58      145.79      4.09 o 
   4   7   6       15.63       16.83      1.68 o 
   5   7   6        4.42        3.89      1.27 o 
  -6   8   6      263.84      278.06      6.58 o 
  -5   8   6        0.03        1.16      0.96 o 
  -4   8   6      102.29      105.84      3.47 o 
  -3   8   6       13.27       12.26      1.33 o 
  -2   8   6       59.71       59.16      2.68 o 
  -1   8   6       10.52       13.66      1.60 o 
   0   8   6       62.54       70.00      2.88 o 
   1   8   6       94.86       91.48      3.23 o 
   2   8   6       15.23       18.44      1.77 o 
   3   8   6      267.31      264.56      6.18 o 
   4   8   6       37.63       42.68      4.44 o 
  -4   9   6       20.24       20.09      1.79 o 
  -3   9   6      206.58      219.01      5.59 o 
  -2   9   6       69.91       70.54      3.08 o 
  -1   9   6       93.72       87.66      3.38 o 
   0   9   6       44.49       47.05      2.57 o 
   1   9   6       17.90       18.73      2.12 o 
   2   9   6       94.90      121.23      5.03 o 
 -10   1   7      132.81      146.39      4.19 o 
  -9   1   7      208.73      212.20      4.29 o 
  -8   1   7        1.18        2.42      0.68 o 
  -7   1   7       16.52       20.45      1.01 o 
  -6   1   7       26.43       24.31      1.19 o 
  -5   1   7      495.25      469.05      5.32 o 
  -4   1   7      305.72      253.72      3.08 o 
  -3   1   7      114.75      158.14      2.32 o 
  -2   1   7      309.05      294.63      3.73 o 
  -1   1   7       68.41       75.81      1.45 o 
   0   1   7      717.70      751.60      7.58 o 
   1   1   7       77.46       73.64      1.39 o 
   2   1   7      381.27      387.46      4.48 o 
   3   1   7     1091.95     1080.08     12.19 o 
   4   1   7      176.58      174.61      3.57 o 
   5   1   7       46.54       42.16      1.67 o 
   6   1   7        9.61        9.00      0.98 o 
   7   1   7        1.04        2.56      1.07 o 
   8   1   7      234.88      218.45      9.70 o 
 -10   2   7      144.70      157.12      4.40 o 
  -9   2   7        4.56        6.99      1.22 o 
  -8   2   7       43.06       45.96      1.88 o 
  -7   2   7       22.39       22.81      1.37 o 
  -6   2   7      337.29      333.63      4.48 o 
  -5   2   7       32.38       37.84      1.03 o 
  -4   2   7     3105.47     3266.06     30.21 o 
  -3   2   7     3605.00     3707.94     34.06 o 
  -2   2   7       13.76        8.48      0.60 o 
  -1   2   7        5.23        4.14      0.60 o 
   0   2   7       29.74       33.79      0.85 o 
   1   2   7      544.86      554.57      5.95 o 
   2   2   7      647.91      623.99      7.06 o 
   3   2   7      162.48      161.02      2.67 o 
   4   2   7      105.75      100.83      4.09 o 
   5   2   7       31.91       31.22      1.69 o 
   6   2   7      120.34      122.06      3.28 o 
   7   2   7       81.84       65.11      2.63 o 
 -10   3   7      159.01      168.44      5.37 o 
  -9   3   7        0.78        1.88      0.76 o 
  -8   3   7        0.67        0.16      0.71 o 
  -7   3   7        0.51        0.80      0.54 o 
  -6   3   7       83.08       73.93      2.56 o 
  -5   3   7      280.19      261.36      4.00 o 
  -4   3   7      234.05      229.65      3.25 o 
  -3   3   7        3.11        6.36      0.51 o 
  -2   3   7       24.83       36.98      0.95 o 
  -1   3   7      142.17      113.51      2.65 o 
   0   3   7      388.73      379.17      4.29 o 
   1   3   7       25.79       31.43      0.96 o 
   2   3   7       10.47       12.96      0.78 o 
   3   3   7        0.10       -0.44      0.44 o 
   4   3   7      200.87      199.16      3.62 o 
   5   3   7       18.57       20.43      1.43 o 
   6   3   7        6.62        8.15      1.18 o 
   7   3   7       28.47       35.58      2.06 o 
 -10   4   7        6.78        7.35      1.85 o 
  -9   4   7       51.68       51.37      3.15 o 
  -8   4   7      126.15      111.70      3.48 o 
  -7   4   7      243.93      237.29      6.34 o 
  -6   4   7        0.32        0.00      0.72 o 
  -5   4   7        1.79        3.10      1.27 o 
  -4   4   7        0.62        0.80      0.53 o 
  -3   4   7       19.49       21.16      1.66 o 
  -2   4   7      451.98      456.62      6.19 o 
  -1   4   7        4.10        2.26      0.65 o 
   0   4   7     1374.91     1370.54     14.41 o 
   1   4   7      234.72      224.56      4.61 o 
   2   4   7      119.72      110.12      2.15 o 
   3   4   7       61.76       60.38      1.83 o 
   4   4   7       19.36       20.95      1.31 o 
   5   4   7       46.25       47.75      2.26 o 
   6   4   7      182.83      184.98      4.27 o 
   7   4   7        1.86        3.04      1.07 o 
  -9   5   7       76.12       74.70      3.08 o 
  -8   5   7      120.65      110.66      3.69 o 
  -7   5   7        0.79        1.11      0.81 o 
  -6   5   7      412.87      390.85      7.38 o 
  -5   5   7      492.13      475.39      7.43 o 
  -4   5   7      374.17      379.90      6.21 o 
  -3   5   7       10.14        8.51      0.89 o 
  -2   5   7      203.58      211.59      3.67 o 
  -1   5   7       87.03       97.25      2.33 o 
   0   5   7      320.15      319.24      4.82 o 
   1   5   7        2.76        2.10      0.72 o 
   2   5   7        3.46        5.86      0.96 o 
   3   5   7       30.87       30.30      1.70 o 
   4   5   7       88.16       88.25      2.70 o 
   5   5   7        0.43        1.76      0.94 o 
   6   5   7      110.48      112.81      3.78 o 
  -8   6   7        2.75        5.85      1.20 o 
  -7   6   7      232.89      229.10      5.49 o 
  -6   6   7       88.91       86.98      2.70 o 
  -5   6   7        0.05        1.31      0.86 o 
  -4   6   7      610.95      593.51      8.93 o 
  -3   6   7      442.08      421.47      6.86 o 
  -2   6   7       59.48       60.60      1.93 o 
  -1   6   7      148.16      143.80      4.12 o 
   0   6   7      435.34      434.49      6.23 o 
   1   6   7      927.61      943.00     12.86 o 
   2   6   7        2.78        3.80      1.20 o 
   3   6   7       21.36       24.87      1.87 o 
   4   6   7       32.13       29.18      1.88 o 
   5   6   7      115.19      121.46      3.76 o 
  -7   7   7      101.21       94.47      3.38 o 
  -6   7   7      464.16      464.33      7.93 o 
  -5   7   7       14.80       11.68      1.33 o 
  -4   7   7       22.32       21.57      1.55 o 
  -3   7   7      433.58      403.33      6.86 o 
  -2   7   7       26.94       27.86      1.61 o 
  -1   7   7      804.15      764.04     11.07 o 
   0   7   7       87.68       86.28      2.63 o 
   1   7   7       78.30       74.35      2.80 o 
   2   7   7        1.70        1.02      1.44 o 
   3   7   7       15.25       12.49      1.60 o 
   4   7   7        6.10       10.47      1.46 o 
  -6   8   7        2.09        4.00      1.20 o 
  -5   8   7       27.77       24.30      1.84 o 
  -4   8   7       48.08       50.24      2.34 o 
  -3   8   7       11.85       11.32      1.33 o 
  -2   8   7      141.50      130.63      3.88 o 
  -1   8   7      107.41      112.63      3.60 o 
   0   8   7       70.72       70.56      2.80 o 
   1   8   7      399.31      416.53      9.05 o 
   2   8   7        6.85        7.04      1.27 o 
   3   8   7      127.14      131.36      4.18 o 
  -4   9   7        5.80       12.12      1.43 o 
  -3   9   7        1.13        1.00      1.20 o 
  -2   9   7       40.77       40.83      2.68 o 
  -1   9   7       28.82       23.97      2.17 o 
   0   9   7       59.77       62.59      3.69 o 
   1   9   7      121.06      125.34      4.91 o 
 -10   0   8        0.28       -2.40      1.60 o 
  -9   0   8       55.79       59.19      2.77 o 
  -8   0   8        1.30        2.80      0.80 o 
  -7   0   8     1283.25     1349.03     19.17 o 
  -6   0   8     1926.17     1927.73     26.71 o 
  -5   0   8       78.52       75.86      2.17 o 
  -4   0   8     1688.86     1851.64     24.84 o 
  -3   0   8       27.93       14.74      1.03 o 
  -2   0   8       40.09       55.34      2.19 o 
  -1   0   8     4287.64     4348.15     65.51 o 
   0   0   8     1098.18     1076.69     15.06 o 
   1   0   8     1119.93     1122.58     15.67 o 
   2   0   8      774.23      797.25     11.67 o 
   3   0   8       44.73       40.54      2.12 o 
   4   0   8      105.86      103.20      6.05 o 
   5   0   8       36.19       45.04      2.59 o 
   6   0   8       23.16       21.19      2.12 o 
   7   0   8       59.02       70.48      4.79 o 
 -10   1   8       34.53       34.37      2.17 o 
  -9   1   8       94.87      102.35      3.20 o 
  -8   1   8      565.87      593.28      7.99 o 
  -7   1   8      130.18      128.01      2.45 o 
  -6   1   8      107.53      102.32      3.13 o 
  -5   1   8      126.71      114.09      1.88 o 
  -4   1   8      266.36      263.11      3.57 o 
  -3   1   8        0.08        0.00      0.30 o 
  -2   1   8       92.82      104.99      1.76 o 
  -1   1   8      399.88      397.85      4.82 o 
   0   1   8     1339.96     1340.88     12.95 o 
   1   1   8      152.23      148.01      2.28 o 
   2   1   8      164.94      162.62      3.55 o 
   3   1   8       81.74       77.05      1.81 o 
   4   1   8        3.04        3.37      0.86 o 
   5   1   8        5.27        7.70      0.98 o 
   6   1   8        4.55        6.55      1.25 o 
   7   1   8       20.64       20.79      1.69 o 
 -10   2   8      194.78      201.60      7.77 o 
  -9   2   8       10.05       13.15      1.78 o 
  -8   2   8      220.50      221.07      4.35 o 
  -7   2   8      383.28      385.40      5.70 o 
  -6   2   8       67.42       71.42      1.96 o 
  -5   2   8      349.54      340.33      4.88 o 
  -4   2   8      528.65      562.63      6.58 o 
  -3   2   8       44.47       42.02      1.17 o 
  -2   2   8       30.33       25.12      0.97 o 
  -1   2   8     2251.02     2434.09     24.50 o 
   0   2   8        5.06        9.14      0.66 o 
   1   2   8      280.44      277.30      3.51 o 
   2   2   8       16.18       18.45      1.06 o 
   3   2   8        0.34        0.50      0.51 o 
   4   2   8       35.62       32.61      1.44 o 
   5   2   8       34.36       37.65      2.25 o 
   6   2   8        6.94        9.43      1.12 o 
   7   2   8        2.14        2.88      1.07 o 
 -10   3   8       13.29       15.38      1.85 o 
  -9   3   8      123.75      117.05      3.60 o 
  -8   3   8      122.41      126.95      3.22 o 
  -7   3   8      411.37      403.15      6.56 o 
  -6   3   8        9.92       12.31      1.31 o 
  -5   3   8      490.86      484.30      6.52 o 
  -4   3   8       37.57       30.51      1.31 o 
  -3   3   8      588.31      565.69      7.33 o 
  -2   3   8        1.61        7.13      0.68 o 
  -1   3   8      229.71      225.84      3.21 o 
   0   3   8      116.37       91.60      1.86 o 
   1   3   8      851.17      896.02      9.96 o 
   2   3   8      409.62      385.69      6.30 o 
   3   3   8      346.16      327.28      5.01 o 
   4   3   8       79.37       83.99      2.71 o 
   5   3   8        0.86        1.74      0.86 o 
   6   3   8       20.27       28.74      1.91 o 
   7   3   8        1.22        1.53      0.96 o 
 -10   4   8       72.83       72.51      3.08 o 
  -9   4   8        8.94       10.77      1.36 o 
  -8   4   8      108.98      103.76      3.48 o 
  -7   4   8      468.14      464.80      7.42 o 
  -6   4   8       45.08       41.65      1.79 o 
  -5   4   8       60.90       56.32      2.06 o 
  -4   4   8       83.43       81.99      2.05 o 
  -3   4   8       55.22       44.71      1.56 o 
  -2   4   8       49.88       47.96      1.55 o 
  -1   4   8      299.25      279.13      4.34 o 
   0   4   8       22.11       23.33      1.16 o 
   1   4   8      389.18      389.94      5.16 o 
   2   4   8        3.17        3.94      0.82 o 
   3   4   8        6.09        7.25      1.12 o 
   4   4   8        0.36        0.80      0.71 o 
   5   4   8        0.02        1.28      0.94 o 
   6   4   8       93.93       99.65      3.60 o 
  -9   5   8      134.67      146.96      4.37 o 
  -8   5   8        6.32        7.63      1.27 o 
  -7   5   8       43.25       45.90      2.40 o 
  -6   5   8       14.28       16.10      1.43 o 
  -5   5   8       58.45       52.36      2.28 o 
  -4   5   8     1650.33     1590.53     20.23 o 
  -3   5   8     1207.17     1203.24     14.30 o 
  -2   5   8     1516.00     1496.85     17.39 o 
  -1   5   8     1171.59     1167.68     13.92 o 
   0   5   8       62.18       58.85      1.83 o 
   1   5   8      472.40      476.19      6.72 o 
   2   5   8       47.70       44.51      2.40 o 
   3   5   8       38.50       38.27      1.98 o 
   4   5   8       86.80       80.99      2.63 o 
   5   5   8       27.75       35.82      2.40 o 
   6   5   8       24.53       28.61      2.28 o 
  -8   6   8       42.51       43.85      3.23 o 
  -7   6   8        9.09        9.15      1.12 o 
  -6   6   8       21.05       17.10      1.60 o 
  -5   6   8        3.26        5.11      1.07 o 
  -4   6   8        0.81        1.23      0.92 o 
  -3   6   8       10.93       11.69      1.25 o 
  -2   6   8      182.63      173.11      4.81 o 
  -1   6   8       60.36       61.62      2.86 o 
   0   6   8      100.36      102.27      2.83 o 
   1   6   8       91.81       90.20      3.08 o 
   2   6   8       40.01       41.10      2.65 o 
   3   6   8      234.65      248.81      5.69 o 
   4   6   8       78.81       82.75      3.20 o 
   5   6   8      181.72      185.67      7.97 o 
  -7   7   8       16.86       17.91      2.08 o 
  -6   7   8        8.63       13.26      2.20 o 
  -5   7   8       69.80       71.47      2.56 o 
  -4   7   8       12.17       12.93      1.43 o 
  -3   7   8       20.03       20.13      1.48 o 
  -2   7   8      147.11      131.21      3.42 o 
  -1   7   8       69.93       67.55      2.34 o 
   0   7   8        0.07        0.40      0.76 o 
   1   7   8      126.45      124.16      3.78 o 
   2   7   8        0.00        0.71      1.05 o 
   3   7   8       10.36       16.11      2.08 o 
   4   7   8        4.03        6.30      1.36 o 
  -6   8   8        1.22        2.69      1.12 o 
  -5   8   8       48.87       59.13      2.70 o 
  -4   8   8      161.92      164.93      4.13 o 
  -3   8   8       31.94       37.96      2.14 o 
  -2   8   8       87.81       97.45      4.27 o 
  -1   8   8       15.44       18.56      1.87 o 
   0   8   8       50.39       55.66      3.23 o 
   1   8   8        3.17        4.21      1.32 o 
   2   8   8        3.26        6.46      1.61 o 
  -3   9   8      115.53      125.58      4.00 o 
  -2   9   8      142.44      154.43      5.31 o 
  -1   9   8      177.80      189.10      5.19 o 
   0   9   8       15.50       17.43      2.48 o 
 -10   1   9       29.31       33.79      3.15 o 
  -9   1   9      336.74      337.23     10.39 o 
  -8   1   9      297.32      303.49      4.94 o 
  -7   1   9       74.33       76.95      2.00 o 
  -6   1   9        0.96        0.31      0.86 o 
  -5   1   9       62.05       66.83      1.62 o 
  -4   1   9       13.93       12.96      0.92 o 
  -3   1   9      361.91      329.49      4.29 o 
  -2   1   9        3.67        2.16      1.10 o 
  -1   1   9      210.49      172.35      2.92 o 
   0   1   9      160.03      160.57      2.62 o 
   1   1   9       57.64       58.94      1.45 o 
   2   1   9       97.81       95.77      2.56 o 
   3   1   9        7.99       10.24      1.09 o 
   4   1   9      124.31      128.54      3.81 o 
   5   1   9      271.36      274.40      4.78 o 
   6   1   9        4.17        5.27      1.23 o 
 -10   2   9       62.25       70.29      2.88 o 
  -9   2   9        1.49        1.24      1.14 o 
  -8   2   9      132.33      127.18      3.13 o 
  -7   2   9       24.93       28.99      1.44 o 
  -6   2   9      223.98      210.96      3.67 o 
  -5   2   9        0.05       -0.30      0.46 o 
  -4   2   9      382.99      365.90      5.21 o 
  -3   2   9       10.24        8.77      0.66 o 
  -2   2   9     2975.99     3045.74     30.54 o 
  -1   2   9     1222.88     1208.79     12.89 o 
   0   2   9      159.96      173.60      2.84 o 
   1   2   9       11.91       11.06      0.83 o 
   2   2   9        2.94        4.74      0.77 o 
   3   2   9      151.72      151.95      3.63 o 
   4   2   9       68.02       71.10      2.34 o 
   5   2   9        0.29        1.38      0.92 o 
   6   2   9       18.70       23.10      2.19 o 
 -10   3   9       12.46       10.56      1.60 o 
  -9   3   9       62.18       63.79      2.68 o 
  -8   3   9      444.57      428.12      7.06 o 
  -7   3   9        2.91        2.58      0.81 o 
  -6   3   9       41.70       45.36      1.68 o 
  -5   3   9       60.77       57.52      2.20 o 
  -4   3   9      196.47      174.09      3.14 o 
  -3   3   9      222.74      203.29      3.47 o 
  -2   3   9      273.73      280.86      4.34 o 
  -1   3   9        1.01        1.07      0.44 o 
   0   3   9        0.07       -0.03      0.61 o 
   1   3   9       11.81       10.50      0.86 o 
   2   3   9       64.55       63.29      1.99 o 
   3   3   9       23.73       22.64      1.35 o 
   4   3   9        0.43        0.00      0.80 o 
   5   3   9        9.98        6.73      1.38 o 
   6   3   9       24.84       26.85      2.17 o 
  -9   4   9        0.75        0.48      0.94 o 
  -8   4   9       79.63       76.22      2.63 o 
  -7   4   9       51.07       54.12      2.14 o 
  -6   4   9      229.68      200.21      4.76 o 
  -5   4   9      146.04      131.08      2.81 o 
  -4   4   9      132.12      131.66      2.81 o 
  -3   4   9       21.29       22.04      1.31 o 
  -2   4   9        3.25        2.45      0.72 o 
  -1   4   9       20.29       18.68      1.16 o 
   0   4   9      166.26      167.14      3.14 o 
   1   4   9       82.75       85.64      2.16 o 
   2   4   9      664.05      682.22     10.13 o 
   3   4   9       36.86       40.61      1.98 o 
   4   4   9       33.45       32.47      2.08 o 
   5   4   9        0.47        2.40      1.20 o 
   6   4   9        5.66       10.77      1.60 o 
  -9   5   9       24.59       24.48      2.88 o 
  -8   5   9      116.95      120.51      3.78 o 
  -7   5   9       49.21       43.84      2.14 o 
  -6   5   9      183.90      168.96      4.03 o 
  -5   5   9       14.68       11.51      1.25 o 
  -4   5   9      380.42      355.05      6.08 o 
  -3   5   9      540.68      519.51      7.22 o 
  -2   5   9      293.38      299.08      4.93 o 
  -1   5   9      155.94      147.02      4.23 o 
   0   5   9       90.27       84.95      2.20 o 
   1   5   9        4.86        5.94      1.37 o 
   2   5   9      107.49      108.88      3.38 o 
   3   5   9        1.04        1.86      1.05 o 
   4   5   9        0.00        0.80      1.20 o 
   5   5   9        4.91        5.96      1.46 o 
  -8   6   9       35.83       30.95      2.65 o 
  -7   6   9        4.07        6.42      1.12 o 
  -6   6   9       23.07       28.68      1.84 o 
  -5   6   9      197.39      196.19      4.29 o 
  -4   6   9        0.04        1.26      0.84 o 
  -3   6   9      105.52      100.44      2.92 o 
  -2   6   9      432.33      422.92      6.36 o 
  -1   6   9      303.93      300.39      5.00 o 
   0   6   9      162.89      166.19      4.07 o 
   1   6   9        1.80        2.13      1.05 o 
   2   6   9      193.02      184.69      4.79 o 
   3   6   9      372.55      375.45      7.69 o 
   4   6   9       15.22       13.64      1.68 o 
  -7   7   9      164.71      173.62      4.79 o 
  -6   7   9       96.86       97.71      3.13 o 
  -5   7   9      335.93      327.06      6.28 o 
  -4   7   9      537.72      541.15      8.79 o 
  -3   7   9       58.28       50.31      2.27 o 
  -2   7   9        2.19        1.73      0.88 o 
  -1   7   9      425.80      414.10      7.06 o 
   0   7   9        1.32        1.69      1.05 o 
   1   7   9      334.92      326.49      7.50 o 
   2   7   9        0.31        2.40      1.20 o 
   3   7   9       51.67       58.94      2.98 o 
  -5   8   9      173.95      181.64      4.42 o 
  -4   8   9        0.29        1.51      1.05 o 
  -3   8   9       42.77       42.64      2.27 o 
  -2   8   9       46.46       49.51      4.83 o 
  -1   8   9        5.92       11.51      1.60 o 
   0   8   9       71.13       74.16      3.16 o 
   1   8   9       34.64       42.77      3.35 o 
 -10   0  10      130.12      123.07      7.19 o 
  -9   0  10      151.04      155.48      7.19 o 
  -8   0  10        1.95        2.40      1.13 o 
  -7   0  10      366.52      343.15      9.31 o 
  -6   0  10       77.22       80.26      3.64 o 
  -5   0  10     2447.12     2489.66     38.89 o 
  -4   0  10     2026.76     2001.92     31.67 o 
  -3   0  10      529.30      508.77     16.88 o 
  -2   0  10      603.39      587.97     31.32 o 
  -1   0  10       16.15       19.67      1.50 o 
   0   0  10        0.82        0.80      0.92 o 
   1   0  10     1115.51     1122.20     18.75 o 
   2   0  10       69.34       58.27      4.40 o 
   3   0  10      444.48      424.00     11.30 o 
   4   0  10       18.19       21.71      2.80 o 
   5   0  10       47.12       41.35      3.39 o 
   6   0  10       22.14       22.40      2.83 o 
 -10   1  10       40.89       48.99      3.64 o 
  -9   1  10       52.13       55.67      2.48 o 
  -8   1  10       38.35       38.26      1.84 o 
  -7   1  10      114.01      104.04      2.78 o 
  -6   1  10     1022.80     1022.86     13.71 o 
  -5   1  10       62.34       59.89      1.98 o 
  -4   1  10      474.97      469.76      7.29 o 
  -3   1  10       66.92       59.14      1.85 o 
  -2   1  10       43.81       41.25      1.50 o 
  -1   1  10       11.27       11.66      0.98 o 
   0   1  10      152.47      148.93      2.62 o 
   1   1  10      228.54      218.30      4.19 o 
   2   1  10      202.94      202.27      3.51 o 
   3   1  10        4.52        6.65      1.07 o 
   4   1  10       35.93       35.66      1.84 o 
   5   1  10       11.27       12.78      1.43 o 
   6   1  10        0.04        2.20      1.20 o 
 -10   2  10       14.40       15.38      1.85 o 
  -9   2  10        4.94        7.16      1.07 o 
  -8   2  10      283.46      268.35      9.57 o 
  -7   2  10       20.00       18.60      1.31 o 
  -6   2  10      240.03      239.98      4.12 o 
  -5   2  10      808.09      833.85     10.32 o 
  -4   2  10      103.35      102.27      3.58 o 
  -3   2  10      369.57      344.32     10.80 o 
  -2   2  10       56.26       57.39      2.20 o 
  -1   2  10       70.10       68.08      1.66 o 
   0   2  10        9.69       10.31      0.94 o 
   1   2  10      614.46      616.04      9.00 o 
   2   2  10       12.51       11.93      0.98 o 
   3   2  10      103.00       95.38      2.78 o 
   4   2  10       49.50       54.45      2.27 o 
   5   2  10        0.43        2.60      1.20 o 
   6   2  10        4.56        4.00      1.20 o 
 -10   3  10       29.90       30.50      2.28 o 
  -9   3  10       29.52       36.39      3.58 o 
  -8   3  10       27.80       25.80      1.69 o 
  -7   3  10      229.58      207.72      4.27 o 
  -6   3  10      285.65      290.84      4.78 o 
  -5   3  10      362.78      337.95      6.74 o 
  -4   3  10       74.32       68.73      3.75 o 
  -3   3  10      279.40      279.15      5.03 o 
  -2   3  10      182.41      172.30      3.20 o 
  -1   3  10      375.54      370.48      5.92 o 
   0   3  10        2.09        3.62      0.63 o 
   1   3  10        8.30        8.49      1.02 o 
   2   3  10       60.24       57.06      2.92 o 
   3   3  10      143.43      149.61      3.57 o 
   4   3  10       86.99       84.14      3.20 o 
   5   3  10       36.90       35.12      2.40 o 
  -9   4  10       58.53       61.94      3.16 o 
  -8   4  10      105.30       99.92      2.99 o 
  -7   4  10        3.42        3.33      0.88 o 
  -6   4  10      324.64      305.96      5.64 o 
  -5   4  10      606.13      572.50     14.18 o 
  -4   4  10        3.99        3.95      0.72 o 
  -3   4  10        5.34        5.80      0.79 o 
  -2   4  10       36.10       30.06      1.48 o 
  -1   4  10       55.46       52.70      2.03 o 
   0   4  10       60.52       59.34      1.88 o 
   1   4  10       39.09       44.49      1.91 o 
   2   4  10       32.45       29.42      1.69 o 
   3   4  10       95.16       97.04      3.00 o 
   4   4  10        1.03        1.02      0.86 o 
   5   4  10        5.32        7.02      1.36 o 
  -8   5  10       48.20       53.83      2.47 o 
  -7   5  10      308.82      320.27      6.06 o 
  -6   5  10        2.00        1.66      0.81 o 
  -5   5  10       81.16       78.71      3.16 o 
  -4   5  10       13.03       15.48      1.23 o 
  -3   5  10      227.49      215.82      4.00 o 
  -2   5  10     1095.77     1035.51     12.83 o 
  -1   5  10      256.31      250.08      4.34 o 
   0   5  10      977.61      973.37     12.12 o 
   1   5  10      331.03      338.33      6.89 o 
   2   5  10       15.64       12.26      1.46 o 
   3   5  10       92.54       96.32      3.48 o 
   4   5  10        0.12        1.60      1.38 o 
  -8   6  10       35.49       30.44      2.28 o 
  -7   6  10       20.64       18.80      1.69 o 
  -6   6  10       71.11       63.68      2.53 o 
  -5   6  10       44.17       37.70      2.14 o 
  -4   6  10       13.64        8.36      1.24 o 
  -3   6  10       20.82       24.81      1.69 o 
  -2   6  10       37.76       31.60      1.67 o 
  -1   6  10        1.15        0.90      0.72 o 
   0   6  10       32.73       33.74      2.17 o 
   1   6  10       18.00       21.09      2.00 o 
   2   6  10       19.53       21.53      2.00 o 
   3   6  10       38.06       44.75      3.00 o 
  -6   7  10        3.78        9.74      1.33 o 
  -5   7  10       38.18       41.12      2.20 o 
  -4   7  10       14.53       22.96      1.98 o 
  -3   7  10       64.57       62.24      2.47 o 
  -2   7  10        1.63        1.82      0.96 o 
  -1   7  10        1.29        1.60      0.96 o 
   0   7  10       50.62       44.47      2.48 o 
   1   7  10       28.61       29.72      2.17 o 
   2   7  10       16.19       16.97      2.00 o 
  -4   8  10        1.47        2.90      1.12 o 
  -3   8  10       21.34       28.03      3.02 o 
  -2   8  10       15.94       16.81      1.87 o 
  -1   8  10       43.09       48.21      3.27 o 
   0   8  10       25.40       31.55      2.40 o 
 -10   1  11        1.54        3.20      1.70 o 
  -9   1  11       64.98       71.77      3.69 o 
  -8   1  11       21.00       20.10      1.55 o 
  -7   1  11      789.51      801.10     11.50 o 
  -6   1  11      216.47      210.69      4.29 o 
  -5   1  11       82.35       79.13      3.20 o 
  -4   1  11        1.77        3.13      0.65 o 
  -3   1  11      144.20      155.81      2.98 o 
  -2   1  11       24.51       28.46      1.61 o 
  -1   1  11       92.57       88.73      2.68 o 
   0   1  11       21.26       22.67      1.31 o 
   1   1  11      228.39      222.28      4.21 o 
   2   1  11       28.25       27.00      1.87 o 
   3   1  11       27.63       24.49      1.96 o 
   4   1  11        6.73        6.82      1.27 o 
   5   1  11        0.04        0.09      1.05 o 
 -10   2  11        4.10        2.66      1.38 o 
  -9   2  11        0.62        1.15      1.05 o 
  -8   2  11      291.75      299.65      6.49 o 
  -7   2  11        0.46        0.32      0.71 o 
  -6   2  11       21.59       17.77      1.43 o 
  -5   2  11       17.20       19.88      1.43 o 
  -4   2  11      314.60      294.72      5.36 o 
  -3   2  11       11.62       12.73      1.12 o 
  -2   2  11      140.75      130.35      3.91 o 
  -1   2  11       48.28       48.39      1.84 o 
   0   2  11     1050.76     1059.80     12.77 o 
   1   2  11       93.16       84.97      3.06 o 
   2   2  11      203.66      202.09      3.85 o 
   3   2  11        0.25        0.12      0.89 o 
   4   2  11       14.76       13.43      1.33 o 
   5   2  11       32.48       41.32      2.40 o 
  -9   3  11        0.07        2.32      0.94 o 
  -8   3  11        2.58        5.85      1.20 o 
  -7   3  11      211.15      195.04      4.79 o 
  -6   3  11      654.08      619.81      8.41 o 
  -5   3  11        0.04        0.35      0.72 o 
  -4   3  11      135.72      136.24      3.40 o 
  -3   3  11       66.83       58.94      1.89 o 
  -2   3  11       82.40       74.49      2.32 o 
  -1   3  11       50.17       46.69      1.72 o 
   0   3  11      107.63      111.66      2.59 o 
   1   3  11        2.70        3.90      0.72 o 
   2   3  11        2.68        4.73      0.89 o 
   3   3  11        1.31        1.51      1.05 o 
   4   3  11        2.48        4.34      1.36 o 
   5   3  11        4.44        5.01      1.27 o 
  -9   4  11       98.49       92.33      3.81 o 
  -8   4  11       16.33       16.26      1.48 o 
  -7   4  11        3.35        2.64      0.90 o 
  -6   4  11      209.66      196.87      6.34 o 
  -5   4  11        1.83        3.54      0.82 o 
  -4   4  11      257.10      229.26      4.12 o 
  -3   4  11        1.25        0.67      0.65 o 
  -2   4  11      273.17      274.80      5.14 o 
  -1   4  11       22.14       22.39      1.39 o 
   0   4  11        0.29        0.47      0.68 o 
   1   4  11       64.43       69.34      2.42 o 
   2   4  11       31.03       35.70      2.28 o 
   3   4  11       90.57       95.09      4.50 o 
   4   4  11      141.27      155.34      5.54 o 
  -8   5  11       15.06       23.37      2.06 o 
  -7   5  11       97.87       99.73      3.53 o 
  -6   5  11      141.75      147.81      3.70 o 
  -5   5  11        0.74       -0.11      1.13 o 
  -4   5  11      180.92      179.45      3.62 o 
  -3   5  11       24.08       21.75      1.39 o 
  -2   5  11      194.31      179.33      4.71 o 
  -1   5  11      264.47      264.94      4.67 o 
   0   5  11      122.60      124.61      4.32 o 
   1   5  11      148.26      153.18      5.42 o 
   2   5  11       15.70       13.46      1.60 o 
   3   5  11        1.29        4.99      1.20 o 
  -7   6  11       12.49       16.13      1.55 o 
  -6   6  11       30.75       30.74      2.06 o 
  -5   6  11       28.05       32.76      2.16 o 
  -4   6  11       34.62       35.94      2.14 o 
  -3   6  11       29.16       25.58      1.74 o 
  -2   6  11       64.09       70.61      2.26 o 
  -1   6  11      185.80      182.45      3.74 o 
   0   6  11      160.79      163.62      4.49 o 
   1   6  11       97.97      100.84      3.60 o 
   2   6  11      118.10      121.05      4.00 o 
   3   6  11       17.30       21.29      2.08 o 
  -6   7  11       10.66        8.41      1.33 o 
  -5   7  11      210.42      224.13      7.56 o 
  -4   7  11        9.10        9.38      1.33 o 
  -3   7  11      361.97      357.86      6.70 o 
  -2   7  11      206.69      213.91      5.49 o 
  -1   7  11       86.80       77.86      2.98 o 
   0   7  11        0.02        0.53      1.61 o 
   1   7  11      231.57      243.97      6.09 o 
 -10   0  12        2.99        2.80      2.00 o 
  -9   0  12      155.56      154.27      6.22 o 
  -8   0  12      365.27      362.06     10.17 o 
  -7   0  12      103.30       95.91      4.52 o 
  -6   0  12        7.55        7.35      1.70 o 
  -5   0  12      711.72      692.79     12.90 o 
  -4   0  12      196.40      197.96      5.22 o 
  -3   0  12     1326.24     1325.99     22.14 o 
  -2   0  12      797.38      736.55     16.26 o 
  -1   0  12      644.54      665.72     12.44 o 
   0   0  12       90.32       86.42      4.92 o 
   1   0  12       69.21       66.87      2.77 o 
   2   0  12        1.26        1.92      2.40 o 
   3   0  12      150.66      153.48      6.22 o 
   4   0  12        0.76        0.64      1.33 o 
   5   0  12      101.98       99.92      5.09 o 
  -9   1  12       50.57       58.33      2.80 o 
  -8   1  12       16.58       15.94      1.43 o 
  -7   1  12       41.94       45.33      3.81 o 
  -6   1  12       21.96       19.95      1.48 o 
  -5   1  12       82.03       76.10      2.42 o 
  -4   1  12      779.20      761.83     10.78 o 
  -3   1  12        0.84       -0.36      0.55 o 
  -2   1  12      531.21      526.51      7.22 o 
  -1   1  12        6.81        5.52      0.82 o 
   0   1  12        0.04        0.14      0.68 o 
   1   1  12        7.11        5.57      0.96 o 
   2   1  12       63.42       57.22      2.48 o 
   3   1  12       46.80       49.92      2.48 o 
   4   1  12        9.65       16.38      1.77 o 
  -9   2  12       38.28       46.65      2.57 o 
  -8   2  12       17.21       17.07      1.68 o 
  -7   2  12       30.08       35.04      2.31 o 
  -6   2  12      149.96      124.45      3.22 o 
  -5   2  12       41.19       39.62      1.84 o 
  -4   2  12      130.06      121.03      3.13 o 
  -3   2  12      604.93      602.78      8.99 o 
  -2   2  12       49.17       47.94      2.00 o 
  -1   2  12      214.62      215.71      3.85 o 
   0   2  12        1.88        2.70      0.72 o 
   1   2  12       38.48       38.26      1.84 o 
   2   2  12        0.74       -0.20      0.80 o 
   3   2  12       81.46       76.81      3.69 o 
   4   2  12       12.13       11.73      1.85 o 
  -9   3  12       65.43       80.67      3.58 o 
  -8   3  12        4.40        5.59      1.27 o 
  -7   3  12        8.62       13.06      1.46 o 
  -6   3  12       40.30       35.34      1.84 o 
  -5   3  12      211.05      183.96      4.22 o 
  -4   3  12      198.01      193.33      4.21 o 
  -3   3  12      112.50       97.03      2.78 o 
  -2   3  12      216.01      215.49      4.42 o 
  -1   3  12       78.66       69.83      2.34 o 
   0   3  12      136.21      131.72      3.13 o 
   1   3  12       80.14       76.22      2.80 o 
   2   3  12        0.07        1.77      0.82 o 
   3   3  12        0.01        1.26      1.21 o 
   4   3  12        6.39        9.98      1.64 o 
  -8   4  12       59.73       58.00      2.98 o 
  -7   4  12       61.91       64.70      2.88 o 
  -6   4  12       46.83       39.36      2.40 o 
  -5   4  12       73.98       63.16      2.40 o 
  -4   4  12      413.58      381.19      6.71 o 
  -3   4  12      285.22      277.58      5.28 o 
  -2   4  12       19.40       19.45      1.48 o 
  -1   4  12       46.58       53.29      2.56 o 
   0   4  12       21.24       20.52      1.48 o 
   1   4  12       15.23       17.87      1.48 o 
   2   4  12       31.27       35.37      2.28 o 
   3   4  12        2.04        4.72      1.71 o 
  -8   5  12       54.05       66.06      3.28 o 
  -7   5  12       18.31       20.91      2.00 o 
  -6   5  12      190.80      207.51      4.63 o 
  -5   5  12      260.19      254.33      6.73 o 
  -4   5  12        0.26        0.80      0.72 o 
  -3   5  12       55.52       54.58      2.05 o 
  -2   5  12        2.48        2.29      0.77 o 
  -1   5  12      140.43      140.17      3.55 o 
   0   5  12      284.39      276.58      5.50 o 
   1   5  12        1.80        3.89      1.27 o 
   2   5  12      320.62      315.89      6.79 o 
   3   5  12       40.07       47.32      3.92 o 
  -6   6  12        6.48        6.20      1.26 o 
  -5   6  12       61.98       66.66      2.70 o 
  -4   6  12       39.32       37.53      2.14 o 
  -3   6  12       51.48       38.68      1.96 o 
  -2   6  12        9.98        9.68      1.16 o 
  -1   6  12       21.53       25.19      1.80 o 
   0   6  12       68.21       73.26      3.08 o 
   1   6  12        1.43        1.80      1.20 o 
  -5   7  12        6.22        5.57      1.68 o 
  -4   7  12        5.89       10.68      1.43 o 
  -3   7  12       29.22       28.93      2.06 o 
  -2   7  12        6.60       11.12      1.60 o 
  -1   7  12       15.54       15.68      2.77 o 
   0   7  12        1.35        6.52      1.46 o 
  -9   1  13        0.69        2.74      1.21 o 
  -8   1  13        2.49        4.00      1.05 o 
  -7   1  13       40.42       40.54      2.06 o 
  -6   1  13        2.02        1.14      0.76 o 
  -5   1  13      814.57      809.76     13.06 o 
  -4   1  13       33.39       34.15      1.79 o 
  -3   1  13      468.32      468.48      7.56 o 
  -2   1  13        1.52        1.28      0.77 o 
  -1   1  13       96.19       98.71      2.98 o 
   0   1  13       81.05       85.86      2.43 o 
   1   1  13        1.21        1.48      0.81 o 
   2   1  13       18.13       17.81      1.77 o 
   3   1  13       47.59       49.87      2.68 o 
   4   1  13        2.22        4.00      1.20 o 
  -9   2  13        5.59        6.02      1.46 o 
  -8   2  13        6.25        9.11      1.12 o 
  -7   2  13       17.59       20.77      1.61 o 
  -6   2  13      428.52      423.76      7.28 o 
  -5   2  13        1.27        1.60      0.71 o 
  -4   2  13        2.26        4.21      0.96 o 
  -3   2  13        2.41        2.15      0.81 o 
  -2   2  13      145.10      142.80      3.49 o 
  -1   2  13       10.75       11.12      1.25 o 
   0   2  13       10.31       10.91      1.16 o 
   1   2  13       26.33       29.00      1.74 o 
   2   2  13      168.48      165.27      4.84 o 
   3   2  13        0.66        2.22      1.05 o 
  -8   3  13       15.26       16.89      1.77 o 
  -7   3  13        4.33        3.37      1.15 o 
  -6   3  13       38.99       46.68      2.20 o 
  -5   3  13      260.20      245.92      5.07 o 
  -4   3  13      428.63      394.50      6.93 o 
  -3   3  13       13.80       12.11      1.18 o 
  -2   3  13      128.88      128.10      3.89 o 
  -1   3  13        9.21       10.41      1.33 o 
   0   3  13        3.35        2.22      1.05 o 
   1   3  13        3.30        4.00      1.20 o 
   2   3  13       29.03       34.27      3.37 o 
   3   3  13        2.29        1.07      1.38 o 
  -8   4  13       10.70       12.33      1.68 o 
  -7   4  13       53.15       40.68      2.48 o 
  -6   4  13       58.01       54.35      2.80 o 
  -5   4  13       10.50       11.97      1.43 o 
  -4   4  13      168.56      151.45      4.03 o 
  -3   4  13       37.83       40.86      2.06 o 
  -2   4  13      185.99      179.97      4.13 o 
  -1   4  13       40.15       40.99      2.07 o 
   0   4  13      135.83      140.96      4.09 o 
   1   4  13        2.84        3.94      1.27 o 
   2   4  13        5.58       13.03      2.50 o 
  -7   5  13        6.07        9.91      1.52 o 
  -6   5  13        1.48        5.54      1.36 o 
  -5   5  13      126.93      119.47      4.50 o 
  -4   5  13       74.84       81.01      2.70 o 
  -3   5  13       20.06       29.30      1.91 o 
  -2   5  13       97.90       95.60      2.92 o 
  -1   5  13        9.55        8.04      1.61 o 
   0   5  13       69.40       66.30      2.98 o 
   1   5  13       65.26       73.41      3.83 o 
  -6   6  13       32.80       39.61      3.46 o 
  -5   6  13        0.31        1.69      1.09 o 
  -4   6  13        2.42        1.51      1.05 o 
  -3   6  13       41.89       46.03      3.64 o 
  -2   6  13       20.65       19.35      1.66 o 
  -1   6  13        2.04        8.76      1.46 o 
   0   6  13       63.70       67.95      3.58 o 
  -9   0  14       29.42       27.99      3.39 o 
  -8   0  14       16.58       20.73      4.79 o 
  -7   0  14      370.73      372.85     12.79 o 
  -6   0  14      381.81      363.37     10.44 o 
  -5   0  14       13.09       11.21      3.20 o 
  -4   0  14        5.95        5.99      1.70 o 
  -3   0  14      538.98      510.53     10.45 o 
  -2   0  14      113.03      117.59      4.15 o 
  -1   0  14      164.45      161.84      4.75 o 
   0   0  14      145.85      148.91      4.61 o 
   1   0  14      290.40      299.22      9.31 o 
   2   0  14        7.56        8.31      1.92 o 
   3   0  14       55.22       54.39      3.96 o 
  -8   1  14      188.22      209.39     10.85 o 
  -7   1  14       27.85       27.57      2.08 o 
  -6   1  14        2.32        3.01      0.82 o 
  -5   1  14       16.97       19.73      1.43 o 
  -4   1  14        6.59        7.09      1.07 o 
  -3   1  14       28.90       28.26      1.79 o 
  -2   1  14      291.52      294.02      5.57 o 
  -1   1  14        3.84        3.60      0.98 o 
   0   1  14      230.82      241.43      4.93 o 
   1   1  14        1.30       -0.09      1.36 o 
   2   1  14        1.57        1.60      1.15 o 
   3   1  14        0.44        2.13      1.05 o 
  -8   2  14        0.02        1.93      0.88 o 
  -7   2  14       74.87       85.74      2.99 o 
  -6   2  14       10.87        9.23      1.33 o 
  -5   2  14       34.98       39.40      2.14 o 
  -4   2  14       16.78       12.47      1.43 o 
  -3   2  14       43.32       44.84      2.14 o 
  -2   2  14       35.52       32.60      1.91 o 
  -1   2  14      183.30      174.63      6.43 o 
   0   2  14        7.51        5.22      1.27 o 
   1   2  14       79.59       76.52      3.52 o 
   2   2  14        5.23        8.79      1.60 o 
  -8   3  14      120.23      130.11      4.28 o 
  -7   3  14       44.73       55.08      2.42 o 
  -6   3  14       17.79       24.97      1.84 o 
  -5   3  14        0.04        1.29      0.81 o 
  -4   3  14       28.76       30.85      1.91 o 
  -3   3  14       72.14       61.31      2.47 o 
  -2   3  14       60.92       59.35      3.18 o 
  -1   3  14       22.55       24.07      1.69 o 
   0   3  14      114.91      116.91      3.86 o 
   1   3  14       13.24       11.46      1.69 o 
   2   3  14       40.96       41.00      3.05 o 
  -7   4  14       62.87       64.84      3.69 o 
  -6   4  14       45.91       43.28      3.69 o 
  -5   4  14       12.53       12.14      1.43 o 
  -4   4  14        2.05        1.20      0.88 o 
  -3   4  14      117.16      109.92      3.28 o 
  -2   4  14      231.86      224.98      4.85 o 
  -1   4  14       38.95       44.28      2.48 o 
   0   4  14       38.83       37.29      2.40 o 
   1   4  14       20.90       27.96      2.17 o 
  -6   5  14       56.38       59.40      3.69 o 
  -5   5  14       60.07       63.39      3.20 o 
  -4   5  14      190.94      213.85      4.93 o 
  -3   5  14       58.49       57.67      2.53 o 
  -2   5  14        0.07        0.53      0.88 o 
  -1   5  14       17.31       16.21      1.77 o 
   0   5  14        0.45        3.12      1.50 o 
  -3   6  14       64.75       75.51      3.00 o 
  -2   6  14        3.76        5.97      1.25 o 
  -8   1  15       58.35       68.30      3.20 o 
  -7   1  15        6.34        7.89      1.85 o 
  -6   1  15        0.09        0.07      0.94 o 
  -5   1  15        1.38        1.60      0.76 o 
  -4   1  15       57.30       60.54      3.38 o 
  -3   1  15      393.28      385.07      7.00 o 
  -2   1  15        0.67        1.17      0.81 o 
  -1   1  15      388.47      387.17      6.93 o 
   0   1  15        0.40       -0.07      0.96 o 
   1   1  15       22.68       26.08      2.17 o 
  -7   2  15        6.69        6.71      1.25 o 
  -6   2  15       31.43       33.79      2.26 o 
  -5   2  15       33.36       40.37      2.40 o 
  -4   2  15      220.33      234.06      5.74 o 
  -3   2  15        2.79        4.20      0.88 o 
  -2   2  15        4.84        8.59      1.18 o 
  -1   2  15       28.50       32.25      2.45 o 
   0   2  15       35.24       37.71      2.40 o 
   1   2  15        6.25        9.53      1.85 o 
  -7   3  15       43.39       45.62      2.42 o 
  -6   3  15        2.57        3.20      1.07 o 
  -5   3  15       14.20       13.23      1.43 o 
  -4   3  15       32.14       36.74      2.20 o 
  -3   3  15      120.29      117.82      3.42 o 
  -2   3  15      124.72      123.64      3.62 o 
  -1   3  15       29.11       29.75      2.28 o 
   0   3  15       49.75       53.14      3.00 o 
   1   3  15        1.80        2.13      1.38 o 
  -6   4  15       17.80       20.68      2.17 o 
  -5   4  15        2.95        2.08      1.07 o 
  -4   4  15       51.25       48.72      2.47 o 
  -3   4  15        9.46       10.67      1.43 o 
  -2   4  15       50.19       48.79      2.42 o 
  -1   4  15       65.28       76.58      3.28 o 
   0   4  15       72.56       81.30      3.28 o 
  -4   5  15        0.75        2.02      1.12 o 
  -3   5  15       64.15       65.08      2.83 o 
  -2   5  15       17.95       22.94      2.28 o 
  -7   0  16       27.92       39.16      3.64 o 
  -6   0  16       84.14      113.56      5.99 o 
  -5   0  16      273.94      283.55      9.04 o 
  -4   0  16      125.33      129.54      5.65 o 
  -3   0  16        4.42        6.39      1.70 o 
  -2   0  16        3.62        1.44      1.33 o 
  -1   0  16      214.37      202.93      6.14 o 
   0   0  16       24.39       31.17      3.39 o 
  -7   1  16        6.78        9.48      1.46 o 
  -6   1  16      141.68      156.25      4.68 o 
  -5   1  16        1.87        2.48      0.94 o 
  -4   1  16       25.39       33.05      2.75 o 
  -3   1  16        1.51        1.80      0.88 o 
  -2   1  16        2.48        4.00      1.07 o 
  -1   1  16        4.33        2.56      1.07 o 
   0   1  16       70.09       68.97      4.95 o 
  -6   2  16        1.97        2.91      1.57 o 
  -5   2  16       47.35       50.61      2.47 o 
  -4   2  16        1.07        0.92      0.87 o 
  -3   2  16       17.54       18.58      1.69 o 
  -2   2  16        0.05        2.53      0.88 o 
  -1   2  16       16.73       23.91      2.00 o 
   0   2  16        4.81        7.76      1.64 o 
  -5   3  16        7.62        7.07      1.33 o 
  -4   3  16       51.60       68.41      3.08 o 
  -3   3  16        1.73        3.36      1.38 o 
  -2   3  16       11.33       12.31      1.48 o 
  -1   3  16        6.23        7.59      1.60 o 
  -5   1  17       17.97       19.46      1.87 o 
  -4   1  17        4.49        5.42      1.36 o 
  -3   1  17        4.16        6.18      1.27 o 
  -2   1  17       64.10       75.23      2.99 o 
                                                 
